# Supplementary material for: Crystal structure of 4,8-di-tert-butyl-6,6-di­chloro-13-ethyl-2,10-dimethyl-13,14-di­hydro-12H-dibenzo[d,i][1,3,7,2]dioxaza­silecine toluene 0.25-solvate
Source: Acta Crystallogr E Crystallogr Commun. 2015 Dec 16;71(Pt 12):o1065–6. doi: 10.1107/S2056989015023889 (PMC4719981; doi:10.1107/S2056989015023889)
Supplement: Supplementary file 1 [file e-71-o1065-sup1.cif]

##############################################################################
#                                                                            #
# This CIF contains the data in a paper accepted for publication in          #
# Acta Crystallographica Section E. It conforms to the requirements of       #
# Notes for Authors for Acta Crystallographica Section E, and has been       #
# peer reviewed under the auspices of the IUCr Commission on Journals.       #
#                                                                            #
# Full details of the Crystallographic Information File format               #
# are given in the paper "The Crystallographic Information File (CIF):       #
# a New Standard Archive File for Crystallography" by S. R. Hall, F. H.      #
# Allen and I. D. Brown [Acta Cryst. (1991), A47, 655-685].                  #
#                                                                            #
# The current version of the core CIF dictionary is obtainable from          #
# ftp://ftp.iucr.org/pub/cif_core.dic.                                       #
#                                                                            #
# Software is freely available for graphical display of the structure(s)     #
# in this CIF. For information consult the CIF software page                 #
# http://www.iucr.org/resources/cif/software.                                #
#                                                                            #
# This file may be used for bona fide research purposes within the           #
# scientific community so long as proper attribution is given to the journal # 
# article from which it was obtained.                                        #
#                                                                            #
##############################################################################
data_I
_database_code_depnum_ccdc_archive 'CCDC 1442032'
_audit_creation_method     SHELXL-97
_journal_date_recd_electronic     2015-11-11
_journal_date_accepted     2015-12-11
_journal_name_full     'Acta Crystallographica, Section E'
_journal_year     2015
_journal_volume     71
_journal_issue     12
_journal_page_first     o1065
_journal_page_last     o1066
_journal_paper_category     HO
_journal_paper_doi     10.1107/S2056989015023889
_journal_coeditor_code     ZP2021
_publ_contact_author_name     'Andrei V. Churakov'
_publ_contact_author_address
;
Institute of General and Inorganic Chemistry,
Russian Academy of Sciences,
Leninskii prosp. 31, Moscow 119991, Russian Federation
;
_publ_contact_author_email     'churakov@igic.ras.ru'
_publ_contact_author_fax     '+7-495-9541279'
_publ_contact_author_phone     '+7-495-9521803'
_publ_section_title
;\
Crystal structure of
4,8-di-<i>tert</i>-butyl-6,6-dichloro-13-ethyl-2,10-dimethyl-13,14-dihydro-\
12<i>H</i>-dibenzo[<i>d</i>,<i>i</i>][1,3,7,2]dioxazasilecine toluene
0.25-solvate
;
loop_
    _publ_author_name
    _publ_author_footnote
    _publ_author_address
    'Kuchuk, Ekaterina A.' .
;
N.D. Zelinsky Institute of Organic Chemistry,
Leninsky prospekt 47, Moscow 119991, Russian Federation
Department of Chemistry, M.V. Lomonosov Moscow State
University, Moscow, Russian Federation
;
    'Zaitsev, Kirill V.' .
;
N.D. Zelinsky Institute of Organic Chemistry,
Leninsky prospekt 47, Moscow 119991, Russian Federation
Department of Chemistry, M.V. Lomonosov Moscow State
University, Moscow, Russian Federation
;
    'Karlov, Sergey S.' .
;
N.D. Zelinsky Institute of Organic Chemistry,
Leninsky prospekt 47, Moscow 119991, Russian Federation
Department of Chemistry, M.V. Lomonosov Moscow State
University, Moscow, Russian Federation
;
    'Egorov, Mikhail P.' .
;
N.D. Zelinsky Institute of Organic Chemistry,
Leninsky prospekt 47, Moscow 119991, Russian Federation
;
    'Churakov, Andrei V.' .
;
N.D. Zelinsky Institute of Organic Chemistry,
Leninsky prospekt 47, Moscow 119991, Russian Federation
Institute of General and Inorganic Chemistry,
Russian Academy of Sciences, Moscow, Russian Federation
;
_chemical_name_systematic
;\
4,8-Di-<i>tert</i>-butyl-6,6-dichloro-13-ethyl-2,10-dimethyl\
-13,14-dihydro-12<i>H</i>-dibenzo[<i>d</i>,<i>i</i>][1,3,7,2]dioxazasilecine
toluene 0.25-solvate
;
_chemical_name_common     ?
_chemical_formula_moiety     '2(C26 H37 Cl2 N O2 Si), 0.5(C7 H8)'
_chemical_formula_sum     'C55.5 H78 Cl4 N2 O4 Si2'
_chemical_formula_iupac     '2C26 H37 Cl2 N O2 Si, 0.5C7 H8'
_chemical_formula_weight     1035.18
_chemical_melting_point     ?
_symmetry_cell_setting     triclinic
_symmetry_space_group_name_H-M     'P -1'
_symmetry_space_group_name_Hall     '-P 1'
loop_
    _symmetry_equiv_pos_as_xyz
    'x, y, z'
    '-x, -y, -z'
_cell_length_a     13.9017(9)
_cell_length_b     13.9542(9)
_cell_length_c     16.9827(11)
_cell_angle_alpha     69.6490(10)
_cell_angle_beta     65.9780(10)
_cell_angle_gamma     83.5850(10)
_cell_volume     2819.6(3)
_cell_formula_units_Z     2
_cell_measurement_reflns_used     5818
_cell_measurement_theta_min     2.197
_cell_measurement_theta_max     27.897
_cell_measurement_temperature     150(2)
_exptl_crystal_description     block
_exptl_crystal_colour     colourless
_exptl_crystal_size_max     0.35
_exptl_crystal_size_mid     0.35
_exptl_crystal_size_min     0.20
_exptl_crystal_density_diffrn     1.219
_exptl_crystal_density_meas     ?
_exptl_crystal_density_method     'not measured'
_exptl_crystal_F_000     1106
_exptl_absorpt_coefficient_mu     0.297
_exptl_absorpt_correction_type     multi-scan
_exptl_absorpt_process_details
;
(SADABS; Bruker, 2008)
;
_exptl_absorpt_correction_T_min     0.9032
_exptl_absorpt_correction_T_max     0.9430
_exptl_special_details     ?
_diffrn_ambient_temperature     150(2)
_diffrn_radiation_type     MoK\a
_diffrn_radiation_wavelength     0.71073
_diffrn_radiation_source     'fine-focus sealed tube'
_diffrn_radiation_monochromator     graphite
_diffrn_measurement_device_type     'Bruker SMART APEXII'
_diffrn_measurement_method     \w
_diffrn_detector_area_resol_mean     ?
_diffrn_reflns_number     27366
_diffrn_reflns_av_R_equivalents     0.0336
_diffrn_reflns_av_sigmaI/netI     0.0486
_diffrn_reflns_theta_min     1.66
_diffrn_reflns_theta_max     27.00
_diffrn_reflns_theta_full     27.00
_diffrn_measured_fraction_theta_max     0.999
_diffrn_measured_fraction_theta_full     0.999
_diffrn_reflns_limit_h_min     -17
_diffrn_reflns_limit_h_max     17
_diffrn_reflns_limit_k_min     -17
_diffrn_reflns_limit_k_max     17
_diffrn_reflns_limit_l_min     -21
_diffrn_reflns_limit_l_max     21
_diffrn_standards_number     0
_diffrn_standards_interval_count     ?
_diffrn_standards_interval_time     0
_diffrn_standards_decay_%     0
_refine_special_details
;
 Refinement of F^2^ against ALL reflections.  The weighted R-factor wR and
 goodness of fit S are based on F^2^, conventional R-factors R are based
 on F, with F set to zero for negative F^2^. The threshold expression of
 F^2^ > 2sigma(F^2^) is used only for calculating R-factors(gt) etc. and is
 not relevant to the choice of reflections for refinement.  R-factors based
 on F^2^ are statistically about twice as large as those based on F, and R-
 factors based on ALL data will be even larger.
;
_reflns_number_total     12314
_reflns_number_gt     9442
_reflns_threshold_expression     I>2\s(I)
_refine_ls_structure_factor_coef     Fsqd
_refine_ls_matrix_type     full
_refine_ls_R_factor_all     0.0589
_refine_ls_R_factor_gt     0.0427
_refine_ls_wR_factor_gt     0.1005
_refine_ls_wR_factor_ref     0.1091
_refine_ls_goodness_of_fit_ref     1.037
_refine_ls_restrained_S_all     1.037
_refine_ls_number_reflns     12314
_refine_ls_number_parameters     659
_refine_ls_number_restraints     15
_refine_ls_hydrogen_treatment     constr
_refine_ls_weighting_scheme     calc
_refine_ls_weighting_details
         'calc w=1/[\s^2^(Fo^2^)+(0.0490P)^2^+0.4643P] where P=(Fo^2^+2Fc^2^)/3'
_atom_sites_solution_hydrogens     geom
_atom_sites_solution_primary     direct
_atom_sites_solution_secondary     difmap
_refine_ls_shift/su_max     0.001
_refine_ls_shift/su_mean     0.000
_refine_diff_density_max     0.333
_refine_diff_density_min     -0.268
_refine_ls_extinction_method     none
_refine_ls_extinction_coef     ?
loop_
    _atom_type_symbol
    _atom_type_description
    _atom_type_scat_dispersion_real
    _atom_type_scat_dispersion_imag
    _atom_type_scat_source
    'C' 'C' 0.0033 0.0016
                         'International Tables Vol C Tables 4.2.6.8 and 6.1.1.4'
    'H' 'H' 0.0000 0.0000
                         'International Tables Vol C Tables 4.2.6.8 and 6.1.1.4'
    'N' 'N' 0.0061 0.0033
                         'International Tables Vol C Tables 4.2.6.8 and 6.1.1.4'
    'O' 'O' 0.0106 0.0060
                         'International Tables Vol C Tables 4.2.6.8 and 6.1.1.4'
    'Si' 'Si' 0.0817 0.0704
                         'International Tables Vol C Tables 4.2.6.8 and 6.1.1.4'
    'Cl' 'Cl' 0.1484 0.1585
                         'International Tables Vol C Tables 4.2.6.8 and 6.1.1.4'
_computing_data_collection
;
<i>APEX2</i> (Bruker, 2008)
;
_computing_cell_refinement
;
SAINT (Bruker, 2008)
;
_computing_data_reduction
;
SAINT (Bruker, 2008)
;
_computing_structure_solution
;
SHELXTL (Sheldrick, 2008)
;
_computing_structure_refinement
;
SHELXTL (Sheldrick, 2008)
;
_computing_molecular_graphics
;
SHELXTL (Sheldrick, 2008)
;
_computing_publication_material
;
SHELXTL (Sheldrick, 2008)
;
loop_
    _atom_site_type_symbol
    _atom_site_label
    _atom_site_fract_x
    _atom_site_fract_y
    _atom_site_fract_z
    _atom_site_U_iso_or_equiv
    _atom_site_adp_type
    _atom_site_calc_flag
    _atom_site_refinement_flags
    _atom_site_occupancy
    _atom_site_symmetry_multiplicity
    _atom_site_disorder_assembly
    _atom_site_disorder_group
    Si Si1 0.19585(4) 0.68718(4) 0.22126(3) 0.02161(12) Uani d . 1 1 . .
    Cl Cl11 0.05925(4) 0.58326(4) 0.29544(3) 0.02928(12) Uani d . 1 1 . .
    Cl Cl12 0.13951(4) 0.76756(4) 0.12122(4) 0.03714(13) Uani d . 1 1 . .
    O O11 0.16095(10) 0.72681(9) 0.30901(8) 0.0253(3) Uani d . 1 1 . .
    O O12 0.27134(9) 0.58945(9) 0.21036(8) 0.0242(3) Uani d . 1 1 . .
    N N1 0.32674(11) 0.78269(11) 0.15403(10) 0.0206(3) Uani d . 1 1 . .
    C C1 0.37796(14) 0.79998(14) 0.05230(12) 0.0246(4) Uani d . 1 1 . .
    H H1A 0.3339 0.8464 0.0229 0.029 Uiso calc R 1 1 . .
    H H1B 0.3783 0.7337 0.0430 0.029 Uiso calc R 1 1 . .
    C C2 0.49005(15) 0.84486(15) 0.00403(13) 0.0279(4) Uani d . 1 1 . .
    H H2A 0.5122 0.8637 -0.0622 0.042 Uiso calc R 1 1 . .
    H H2B 0.5374 0.7940 0.0239 0.042 Uiso calc R 1 1 . .
    H H2C 0.4928 0.9058 0.0193 0.042 Uiso calc R 1 1 . .
    C C11 0.19693(14) 0.79602(14) 0.33347(13) 0.0231(4) Uani d . 1 1 . .
    C C12 0.26165(14) 0.87820(13) 0.26483(12) 0.0233(4) Uani d . 1 1 . .
    C C13 0.29633(14) 0.94926(14) 0.28856(13) 0.0274(4) Uani d . 1 1 . .
    H H13 0.3407 1.0055 0.2419 0.033 Uiso calc R 1 1 . .
    C C14 0.26703(15) 0.93927(15) 0.37945(14) 0.0293(4) Uani d . 1 1 . .
    C C15 0.20453(14) 0.85404(14) 0.44615(13) 0.0265(4) Uani d . 1 1 . .
    H H15 0.1860 0.8460 0.5085 0.032 Uiso calc R 1 1 . .
    C C16 0.16763(14) 0.77981(14) 0.42635(12) 0.0227(4) Uani d . 1 1 . .
    C C17 0.29669(15) 0.88514(13) 0.16676(13) 0.0260(4) Uani d . 1 1 . .
    H H17A 0.3579 0.9338 0.1284 0.031 Uiso calc R 1 1 . .
    H H17B 0.2390 0.9120 0.1460 0.031 Uiso calc R 1 1 . .
    C C18 0.30313(19) 1.01687(18) 0.40609(16) 0.0451(6) Uani d . 1 1 . .
    H H18A 0.3061 1.0852 0.3618 0.068 Uiso calc R 1 1 . .
    H H18B 0.3733 1.0001 0.4066 0.068 Uiso calc R 1 1 . .
    H H18C 0.2534 1.0157 0.4672 0.068 Uiso calc R 1 1 . .
    C C19 0.09926(14) 0.68634(14) 0.50205(12) 0.0232(4) Uani d . 1 1 . .
    C C21 0.37690(14) 0.56835(13) 0.18610(12) 0.0214(4) Uani d . 1 1 . .
    C C22 0.44557(14) 0.63868(13) 0.17896(11) 0.0201(4) Uani d . 1 1 . .
    C C23 0.55179(14) 0.61776(14) 0.15658(12) 0.0227(4) Uani d . 1 1 . .
    H H23 0.5988 0.6662 0.1515 0.027 Uiso calc R 1 1 . .
    C C24 0.58972(14) 0.52621(14) 0.14157(12) 0.0239(4) Uani d . 1 1 . .
    C C25 0.51845(15) 0.45813(14) 0.14912(12) 0.0255(4) Uani d . 1 1 . .
    H H25 0.5442 0.3957 0.1388 0.031 Uiso calc R 1 1 . .
    C C26 0.41128(14) 0.47537(13) 0.17086(12) 0.0224(4) Uani d . 1 1 . .
    C C27 0.40367(14) 0.73555(13) 0.19768(12) 0.0211(4) Uani d . 1 1 . .
    H H27A 0.4630 0.7849 0.1738 0.025 Uiso calc R 1 1 . .
    H H27B 0.3682 0.7209 0.2646 0.025 Uiso calc R 1 1 . .
    C C28 0.70451(15) 0.50268(16) 0.11784(15) 0.0330(5) Uani d . 1 1 . .
    H H28A 0.7479 0.5619 0.0692 0.050 Uiso calc R 1 1 . .
    H H28B 0.7199 0.4434 0.0968 0.050 Uiso calc R 1 1 . .
    H H28C 0.7204 0.4874 0.1721 0.050 Uiso calc R 1 1 . .
    C C29 0.33642(15) 0.39742(15) 0.17690(13) 0.0279(4) Uani d . 1 1 . .
    C C51 -0.00963(14) 0.68871(15) 0.49817(13) 0.0280(4) Uani d . 1 1 . .
    H H51A -0.0012 0.6869 0.4385 0.042 Uiso calc R 1 1 . .
    H H51B -0.0443 0.7515 0.5069 0.042 Uiso calc R 1 1 . .
    H H51C -0.0528 0.6292 0.5466 0.042 Uiso calc R 1 1 . .
    C C52 0.15263(16) 0.58609(15) 0.49100(14) 0.0311(4) Uani d . 1 1 . .
    H H52A 0.1612 0.5824 0.4319 0.047 Uiso calc R 1 1 . .
    H H52B 0.1087 0.5276 0.5404 0.047 Uiso calc R 1 1 . .
    H H52C 0.2219 0.5845 0.4937 0.047 Uiso calc R 1 1 . .
    C C53 0.08142(17) 0.68508(16) 0.59760(13) 0.0334(5) Uani d . 1 1 . .
    H H53A 0.0394 0.6237 0.6436 0.050 Uiso calc R 1 1 . .
    H H53B 0.0438 0.7461 0.6082 0.050 Uiso calc R 1 1 . .
    H H53C 0.1496 0.6847 0.6020 0.050 Uiso calc R 1 1 . .
    C C54 0.28570(18) 0.44778(18) 0.10799(15) 0.0395(5) Uani d . 1 1 . .
    H H54A 0.3410 0.4757 0.0466 0.059 Uiso calc R 1 1 . .
    H H54B 0.2415 0.5032 0.1248 0.059 Uiso calc R 1 1 . .
    H H54C 0.2422 0.3967 0.1085 0.059 Uiso calc R 1 1 . .
    C C55 0.25061(18) 0.35823(16) 0.27391(14) 0.0403(5) Uani d . 1 1 . .
    H H55A 0.2834 0.3230 0.3172 0.060 Uiso calc R 1 1 . .
    H H55B 0.2021 0.3106 0.2761 0.060 Uiso calc R 1 1 . .
    H H55C 0.2116 0.4161 0.2904 0.060 Uiso calc R 1 1 . .
    C C56 0.39518(18) 0.30526(17) 0.15303(19) 0.0474(6) Uani d . 1 1 . .
    H H56A 0.4493 0.3285 0.0906 0.071 Uiso calc R 1 1 . .
    H H56B 0.3453 0.2575 0.1573 0.071 Uiso calc R 1 1 . .
    H H56C 0.4287 0.2708 0.1959 0.071 Uiso calc R 1 1 . .
    Si Si2 0.66618(4) 0.86357(4) 0.23586(4) 0.02274(12) Uani d . 1 1 . .
    Cl Cl21 0.60060(4) 0.96967(4) 0.14308(3) 0.03124(12) Uani d . 1 1 . .
    Cl Cl22 0.51693(4) 0.80356(4) 0.32911(3) 0.03298(12) Uani d . 1 1 . .
    O O21 0.73042(10) 0.81090(9) 0.15725(9) 0.0271(3) Uani d . 1 1 . .
    O O22 0.71224(10) 0.96067(9) 0.24424(9) 0.0277(3) Uani d . 1 1 . .
    N N2 0.73095(12) 0.76561(11) 0.32095(10) 0.0222(3) Uani d . 1 1 . .
    C C3 0.67413(15) 0.75990(15) 0.41947(12) 0.0272(4) Uani d . 1 1 . .
    H H3A 0.6058 0.7226 0.4449 0.033 Uiso calc R 1 1 . .
    H H3B 0.6587 0.8303 0.4211 0.033 Uiso calc R 1 1 . .
    C C4 0.73222(17) 0.70847(17) 0.48170(14) 0.0365(5) Uani d . 1 1 . .
    H H4A 0.6851 0.7000 0.5452 0.055 Uiso calc R 1 1 . .
    H H4B 0.7940 0.7510 0.4639 0.055 Uiso calc R 1 1 . .
    H H4C 0.7549 0.6413 0.4760 0.055 Uiso calc R 1 1 . .
    C C31 0.79903(14) 0.73245(14) 0.14741(13) 0.0246(4) Uani d . 1 1 . .
    C C32 0.79811(15) 0.65335(14) 0.22523(13) 0.0242(4) Uani d . 1 1 . .
    C C33 0.86638(15) 0.57413(15) 0.21636(14) 0.0288(4) Uani d . 1 1 . .
    H H33 0.8657 0.5203 0.2695 0.035 Uiso calc R 1 1 . .
    C C34 0.93526(16) 0.57225(16) 0.13141(15) 0.0323(5) Uani d . 1 1 . .
    C C35 0.93625(15) 0.65319(16) 0.05522(15) 0.0321(5) Uani d . 1 1 . .
    H H35 0.9855 0.6528 -0.0032 0.039 Uiso calc R 1 1 . .
    C C36 0.86891(15) 0.73541(15) 0.05932(13) 0.0277(4) Uani d . 1 1 . .
    C C37 0.72758(15) 0.65970(14) 0.31734(13) 0.0258(4) Uani d . 1 1 . .
    H H37A 0.7498 0.6101 0.3644 0.031 Uiso calc R 1 1 . .
    H H37B 0.6543 0.6409 0.3315 0.031 Uiso calc R 1 1 . .
    C C38 1.0096(2) 0.4855(2) 0.12239(18) 0.0517(7) Uani d . 1 1 . .
    H H38A 1.0419 0.4709 0.1668 0.078 Uiso calc R 1 1 . .
    H H38B 1.0647 0.5048 0.0604 0.078 Uiso calc R 1 1 . .
    H H38C 0.9704 0.4244 0.1341 0.078 Uiso calc R 1 1 . .
    C C39 0.87329(16) 0.82352(16) -0.02677(14) 0.0358(5) Uani d . 1 1 . .
    C C41 0.78091(14) 0.97685(14) 0.27893(12) 0.0235(4) Uani d . 1 1 . .
    C C42 0.85004(14) 0.90168(14) 0.29709(12) 0.0228(4) Uani d . 1 1 . .
    C C43 0.92354(14) 0.91930(14) 0.32735(12) 0.0241(4) Uani d . 1 1 . .
    H H43 0.9717 0.8680 0.3389 0.029 Uiso calc R 1 1 . .
    C C44 0.92693(15) 1.01084(15) 0.34079(12) 0.0250(4) Uani d . 1 1 . .
    C C45 0.85391(14) 1.08397(14) 0.32416(12) 0.0260(4) Uani d . 1 1 . .
    H H45 0.8550 1.1463 0.3347 0.031 Uiso calc R 1 1 . .
    C C46 0.77966(14) 1.07051(14) 0.29293(13) 0.0250(4) Uani d . 1 1 . .
    C C47 0.84438(14) 0.80205(14) 0.28365(13) 0.0239(4) Uani d . 1 1 . .
    H H47A 0.8830 0.7501 0.3153 0.029 Uiso calc R 1 1 . .
    H H47B 0.8784 0.8109 0.2177 0.029 Uiso calc R 1 1 . .
    C C48 1.00732(17) 1.03121(16) 0.37228(15) 0.0351(5) Uani d . 1 1 . .
    H H48A 1.0517 0.9719 0.3800 0.053 Uiso calc R 1 1 . .
    H H48B 0.9710 1.0434 0.4308 0.053 Uiso calc R 1 1 . .
    H H48C 1.0514 1.0916 0.3266 0.053 Uiso calc R 1 1 . .
    C C49 0.70090(17) 1.15270(16) 0.27494(16) 0.0369(5) Uani d . 1 1 . .
    C C61 0.76516(17) 0.83455(17) -0.03338(14) 0.0369(5) Uani d . 1 1 . .
    H H61A 0.7135 0.8543 0.0178 0.055 Uiso calc R 1 1 . .
    H H61B 0.7425 0.7691 -0.0309 0.055 Uiso calc R 1 1 . .
    H H61C 0.7707 0.8872 -0.0912 0.055 Uiso calc R 1 1 . .
    C C62 0.9068(2) 0.92360(18) -0.02516(18) 0.0550(7) Uani d . 1 1 . .
    H H62A 0.8544 0.9399 0.0276 0.083 Uiso calc R 1 1 . .
    H H62B 0.9120 0.9790 -0.0815 0.083 Uiso calc R 1 1 . .
    H H62C 0.9755 0.9158 -0.0206 0.083 Uiso calc R 1 1 . .
    C C63 0.9513(2) 0.8040(2) -0.11370(16) 0.0634(8) Uani d . 1 1 . .
    H H63A 1.0222 0.7984 -0.1138 0.095 Uiso calc R 1 1 . .
    H H63B 0.9509 0.8609 -0.1674 0.095 Uiso calc R 1 1 . .
    H H63C 0.9307 0.7402 -0.1157 0.095 Uiso calc R 1 1 . .
    C C64 0.7148(2) 1.24614(18) 0.2974(2) 0.0546(7) Uani d . 1 1 . .
    H H64A 0.7870 1.2744 0.2606 0.082 Uiso calc R 1 1 . .
    H H64B 0.7013 1.2257 0.3625 0.082 Uiso calc R 1 1 . .
    H H64C 0.6651 1.2981 0.2836 0.082 Uiso calc R 1 1 . .
    C C65 0.7177(2) 1.18947(17) 0.17336(18) 0.0509(7) Uani d . 1 1 . .
    H H65A 0.7886 1.2208 0.1354 0.076 Uiso calc R 1 1 . .
    H H65B 0.6652 1.2400 0.1634 0.076 Uiso calc R 1 1 . .
    H H65C 0.7101 1.1310 0.1567 0.076 Uiso calc R 1 1 . .
    C C66 0.58778(18) 1.1097(2) 0.3360(2) 0.0555(7) Uani d . 1 1 . .
    H H66A 0.5794 1.0830 0.4001 0.083 Uiso calc R 1 1 . .
    H H66B 0.5737 1.0545 0.3186 0.083 Uiso calc R 1 1 . .
    H H66C 0.5380 1.1642 0.3284 0.083 Uiso calc R 1 1 . .
    C C71 0.4903(3) 0.5234(3) 0.5414(3) 0.0369(10) Uani d PD 0.50 1 A -1
    C C72 0.438(2) 0.562(2) 0.4837(16) 0.040(4) Uani d PD 0.50 1 A -1
    H H72 0.3895 0.6142 0.4923 0.048 Uiso calc PR 0.50 1 A -1
    C C73 0.4569(4) 0.5248(4) 0.4135(4) 0.0494(13) Uani d PD 0.50 1 A -1
    H H73 0.4198 0.5506 0.3746 0.059 Uiso calc PR 0.50 1 A -1
    C C74 0.5291(11) 0.4508(12) 0.4005(9) 0.051(3) Uani d PD 0.50 1 A -1
    H H74 0.5414 0.4246 0.3527 0.061 Uiso calc PR 0.50 1 A -1
    C C75 0.5841(4) 0.4137(4) 0.4556(4) 0.0457(12) Uani d PD 0.50 1 A -1
    H H75 0.6352 0.3633 0.4454 0.055 Uiso calc PR 0.50 1 A -1
    C C76 0.564(2) 0.4509(19) 0.5261(16) 0.038(3) Uani d PD 0.50 1 A -1
    H H76 0.6017 0.4258 0.5645 0.045 Uiso calc PR 0.50 1 A -1
    C C77 0.4664(14) 0.5609(13) 0.6206(11) 0.054(3) Uani d P 0.50 1 A -1
    H H77A 0.4718 0.6358 0.5984 0.081 Uiso calc PR 0.50 1 A -1
    H H77B 0.5170 0.5333 0.6489 0.081 Uiso calc PR 0.50 1 A -1
    H H77C 0.3948 0.5380 0.6659 0.081 Uiso calc PR 0.50 1 A -1
loop_
    _atom_site_aniso_label
    _atom_site_aniso_U_11
    _atom_site_aniso_U_22
    _atom_site_aniso_U_33
    _atom_site_aniso_U_12
    _atom_site_aniso_U_13
    _atom_site_aniso_U_23
    Si1 0.0199(3) 0.0228(3) 0.0223(3) 0.0003(2) -0.0087(2) -0.0071(2)
    Cl11 0.0228(2) 0.0321(3) 0.0331(3) -0.00531(19) -0.0087(2) -0.0119(2)
    Cl12 0.0303(3) 0.0441(3) 0.0354(3) -0.0001(2) -0.0197(2) -0.0029(2)
    O11 0.0252(7) 0.0234(7) 0.0240(7) -0.0061(5) -0.0042(5) -0.0085(5)
    O12 0.0206(6) 0.0223(7) 0.0300(7) -0.0006(5) -0.0086(6) -0.0104(6)
    N1 0.0214(8) 0.0189(8) 0.0196(8) 0.0023(6) -0.0073(6) -0.0055(6)
    C1 0.0272(10) 0.0248(10) 0.0183(9) 0.0016(8) -0.0081(8) -0.0045(8)
    C2 0.0277(10) 0.0251(10) 0.0238(10) 0.0012(8) -0.0065(8) -0.0044(8)
    C11 0.0202(9) 0.0210(9) 0.0303(10) 0.0028(7) -0.0105(8) -0.0111(8)
    C12 0.0196(9) 0.0207(9) 0.0265(10) 0.0037(7) -0.0070(8) -0.0077(8)
    C13 0.0224(9) 0.0202(9) 0.0333(11) -0.0002(7) -0.0055(8) -0.0081(8)
    C14 0.0241(10) 0.0262(10) 0.0370(11) -0.0004(8) -0.0081(9) -0.0144(9)
    C15 0.0240(10) 0.0288(10) 0.0281(10) 0.0013(8) -0.0092(8) -0.0124(8)
    C16 0.0184(9) 0.0222(9) 0.0260(10) 0.0028(7) -0.0073(8) -0.0086(8)
    C17 0.0273(10) 0.0169(9) 0.0285(10) 0.0021(7) -0.0083(8) -0.0049(8)
    C18 0.0478(14) 0.0434(13) 0.0445(13) -0.0174(11) -0.0081(11) -0.0216(11)
    C19 0.0222(9) 0.0220(9) 0.0237(10) 0.0005(7) -0.0089(8) -0.0058(8)
    C21 0.0207(9) 0.0227(9) 0.0195(9) 0.0008(7) -0.0083(7) -0.0053(7)
    C22 0.0245(9) 0.0192(9) 0.0172(9) 0.0003(7) -0.0101(7) -0.0042(7)
    C23 0.0255(9) 0.0222(9) 0.0219(9) -0.0014(7) -0.0127(8) -0.0045(7)
    C24 0.0261(10) 0.0239(10) 0.0247(10) 0.0029(8) -0.0140(8) -0.0074(8)
    C25 0.0303(10) 0.0223(9) 0.0278(10) 0.0053(8) -0.0156(8) -0.0093(8)
    C26 0.0275(10) 0.0210(9) 0.0200(9) 0.0000(7) -0.0115(8) -0.0057(7)
    C27 0.0229(9) 0.0200(9) 0.0211(9) -0.0001(7) -0.0106(8) -0.0050(7)
    C28 0.0288(11) 0.0304(11) 0.0469(13) 0.0074(9) -0.0204(10) -0.0166(10)
    C29 0.0290(10) 0.0263(10) 0.0336(11) -0.0012(8) -0.0123(9) -0.0155(9)
    C51 0.0218(9) 0.0303(10) 0.0266(10) -0.0002(8) -0.0070(8) -0.0062(8)
    C52 0.0290(11) 0.0256(10) 0.0352(11) 0.0019(8) -0.0118(9) -0.0075(9)
    C53 0.0397(12) 0.0321(11) 0.0271(10) -0.0046(9) -0.0139(9) -0.0057(9)
    C54 0.0392(12) 0.0493(14) 0.0411(13) -0.0034(10) -0.0201(10) -0.0213(11)
    C55 0.0443(13) 0.0313(12) 0.0376(12) -0.0132(10) -0.0078(10) -0.0082(10)
    C56 0.0367(13) 0.0394(13) 0.0801(18) 0.0025(10) -0.0223(13) -0.0374(13)
    Si2 0.0236(3) 0.0207(3) 0.0264(3) 0.0031(2) -0.0142(2) -0.0062(2)
    Cl21 0.0355(3) 0.0273(2) 0.0362(3) 0.0078(2) -0.0241(2) -0.0069(2)
    Cl22 0.0254(2) 0.0379(3) 0.0346(3) -0.0002(2) -0.0151(2) -0.0064(2)
    O21 0.0324(7) 0.0235(7) 0.0259(7) 0.0078(6) -0.0154(6) -0.0064(6)
    O22 0.0307(7) 0.0213(7) 0.0401(8) 0.0049(6) -0.0249(6) -0.0087(6)
    N2 0.0232(8) 0.0192(8) 0.0252(8) 0.0015(6) -0.0128(7) -0.0049(6)
    C3 0.0280(10) 0.0287(10) 0.0242(10) 0.0009(8) -0.0117(8) -0.0065(8)
    C4 0.0407(12) 0.0401(12) 0.0295(11) -0.0002(10) -0.0198(10) -0.0047(9)
    C31 0.0244(10) 0.0206(9) 0.0340(11) 0.0018(7) -0.0158(8) -0.0102(8)
    C32 0.0258(10) 0.0209(9) 0.0301(10) -0.0011(7) -0.0158(8) -0.0070(8)
    C33 0.0332(11) 0.0248(10) 0.0408(12) 0.0041(8) -0.0257(10) -0.0128(9)
    C34 0.0294(11) 0.0348(11) 0.0472(13) 0.0099(9) -0.0246(10) -0.0219(10)
    C35 0.0241(10) 0.0414(12) 0.0374(12) 0.0035(9) -0.0129(9) -0.0205(10)
    C36 0.0227(10) 0.0293(10) 0.0326(11) -0.0012(8) -0.0121(8) -0.0102(9)
    C37 0.0306(10) 0.0183(9) 0.0288(10) 0.0005(8) -0.0146(8) -0.0047(8)
    C38 0.0521(15) 0.0574(16) 0.0641(17) 0.0314(13) -0.0354(13) -0.0357(14)
    C39 0.0305(11) 0.0362(12) 0.0301(11) -0.0016(9) -0.0053(9) -0.0058(9)
    C41 0.0233(9) 0.0228(9) 0.0257(10) 0.0003(7) -0.0132(8) -0.0054(8)
    C42 0.0235(9) 0.0202(9) 0.0231(9) 0.0011(7) -0.0098(8) -0.0048(7)
    C43 0.0220(9) 0.0257(10) 0.0239(10) 0.0036(8) -0.0112(8) -0.0058(8)
    C44 0.0256(10) 0.0296(10) 0.0204(9) -0.0003(8) -0.0099(8) -0.0078(8)
    C45 0.0282(10) 0.0241(10) 0.0269(10) 0.0011(8) -0.0104(8) -0.0104(8)
    C46 0.0243(10) 0.0226(10) 0.0268(10) 0.0021(8) -0.0104(8) -0.0069(8)
    C47 0.0217(9) 0.0226(9) 0.0290(10) 0.0035(7) -0.0140(8) -0.0063(8)
    C48 0.0380(12) 0.0365(12) 0.0437(13) 0.0071(9) -0.0259(10) -0.0184(10)
    C49 0.0356(12) 0.0267(11) 0.0608(15) 0.0110(9) -0.0281(11) -0.0209(10)
    C61 0.0422(13) 0.0394(12) 0.0266(11) 0.0054(10) -0.0155(10) -0.0068(9)
    C62 0.0530(15) 0.0389(14) 0.0603(17) -0.0166(12) -0.0214(13) 0.0029(12)
    C63 0.0490(16) 0.075(2) 0.0319(13) 0.0121(14) 0.0024(12) -0.0035(13)
    C64 0.0608(16) 0.0366(13) 0.095(2) 0.0250(12) -0.0511(16) -0.0375(14)
    C65 0.0695(17) 0.0269(12) 0.0738(18) 0.0110(11) -0.0537(15) -0.0094(12)
    C66 0.0309(13) 0.0536(16) 0.089(2) 0.0167(11) -0.0228(13) -0.0372(15)
    C71 0.033(2) 0.038(3) 0.025(2) -0.009(2) -0.002(2) -0.002(2)
    C72 0.032(6) 0.029(5) 0.043(8) -0.003(4) -0.008(4) 0.000(4)
    C73 0.042(3) 0.057(3) 0.037(3) -0.016(3) -0.018(2) 0.006(3)
    C74 0.052(5) 0.060(6) 0.032(7) -0.024(4) 0.000(5) -0.016(4)
    C75 0.036(3) 0.034(3) 0.055(3) 0.001(2) -0.006(2) -0.015(3)
    C76 0.026(5) 0.038(7) 0.038(6) -0.004(4) -0.011(4) 0.000(4)
    C77 0.060(5) 0.054(5) 0.032(6) -0.007(4) 0.000(4) -0.017(4)
_geom_special_details
;
 All esds (except the esd in the dihedral angle between two l.s. planes)
 are estimated using the full covariance matrix.  The cell esds are taken
 into account individually in the estimation of esds in distances, angles
 and torsion angles; correlations between esds in cell parameters are only
 used when they are defined by crystal symmetry.  An approximate (isotropic)
 treatment of cell esds is used for estimating esds involving l.s. planes.
;
loop_
    _geom_bond_atom_site_label_1
    _geom_bond_atom_site_label_2
    _geom_bond_site_symmetry_2
    _geom_bond_distance
    _geom_bond_publ_flag
    Si1 O11 . 1.6391(13) ?
    Si1 O12 . 1.6412(13) ?
    Si1 N1 . 2.0452(15) ?
    Si1 Cl12 . 2.0784(7) ?
    Si1 Cl11 . 2.1663(7) ?
    O11 C11 . 1.383(2) ?
    O12 C21 . 1.380(2) ?
    N1 C17 . 1.508(2) ?
    N1 C27 . 1.508(2) ?
    N1 C1 . 1.516(2) ?
    C1 C2 . 1.521(3) ?
    C1 H1A . 0.9900 ?
    C1 H1B . 0.9900 ?
    C2 H2A . 0.9800 ?
    C2 H2B . 0.9800 ?
    C2 H2C . 0.9800 ?
    C11 C12 . 1.389(2) ?
    C11 C16 . 1.398(3) ?
    C12 C13 . 1.386(3) ?
    C12 C17 . 1.503(3) ?
    C13 C14 . 1.385(3) ?
    C13 H13 . 0.9500 ?
    C14 C15 . 1.395(3) ?
    C14 C18 . 1.509(3) ?
    C15 C16 . 1.396(3) ?
    C15 H15 . 0.9500 ?
    C16 C19 . 1.541(2) ?
    C17 H17A . 0.9900 ?
    C17 H17B . 0.9900 ?
    C18 H18A . 0.9800 ?
    C18 H18B . 0.9800 ?
    C18 H18C . 0.9800 ?
    C19 C53 . 1.533(3) ?
    C19 C51 . 1.538(2) ?
    C19 C52 . 1.543(3) ?
    C21 C22 . 1.386(2) ?
    C21 C26 . 1.405(2) ?
    C22 C23 . 1.391(2) ?
    C22 C27 . 1.497(2) ?
    C23 C24 . 1.393(3) ?
    C23 H23 . 0.9500 ?
    C24 C25 . 1.387(3) ?
    C24 C28 . 1.506(3) ?
    C25 C26 . 1.396(3) ?
    C25 H25 . 0.9500 ?
    C26 C29 . 1.538(3) ?
    C27 H27A . 0.9900 ?
    C27 H27B . 0.9900 ?
    C28 H28A . 0.9800 ?
    C28 H28B . 0.9800 ?
    C28 H28C . 0.9800 ?
    C29 C56 . 1.531(3) ?
    C29 C54 . 1.533(3) ?
    C29 C55 . 1.535(3) ?
    C51 H51A . 0.9800 ?
    C51 H51B . 0.9800 ?
    C51 H51C . 0.9800 ?
    C52 H52A . 0.9800 ?
    C52 H52B . 0.9800 ?
    C52 H52C . 0.9800 ?
    C53 H53A . 0.9800 ?
    C53 H53B . 0.9800 ?
    C53 H53C . 0.9800 ?
    C54 H54A . 0.9800 ?
    C54 H54B . 0.9800 ?
    C54 H54C . 0.9800 ?
    C55 H55A . 0.9800 ?
    C55 H55B . 0.9800 ?
    C55 H55C . 0.9800 ?
    C56 H56A . 0.9800 ?
    C56 H56B . 0.9800 ?
    C56 H56C . 0.9800 ?
    Si2 O22 . 1.6336(13) ?
    Si2 O21 . 1.6386(14) ?
    Si2 N2 . 2.0440(15) ?
    Si2 Cl22 . 2.0748(7) ?
    Si2 Cl21 . 2.1797(7) ?
    O21 C31 . 1.378(2) ?
    O22 C41 . 1.381(2) ?
    N2 C37 . 1.507(2) ?
    N2 C3 . 1.508(2) ?
    N2 C47 . 1.513(2) ?
    C3 C4 . 1.524(3) ?
    C3 H3A . 0.9900 ?
    C3 H3B . 0.9900 ?
    C4 H4A . 0.9800 ?
    C4 H4B . 0.9800 ?
    C4 H4C . 0.9800 ?
    C31 C32 . 1.393(3) ?
    C31 C36 . 1.402(3) ?
    C32 C33 . 1.382(3) ?
    C32 C37 . 1.498(3) ?
    C33 C34 . 1.376(3) ?
    C33 H33 . 0.9500 ?
    C34 C35 . 1.387(3) ?
    C34 C38 . 1.509(3) ?
    C35 C36 . 1.400(3) ?
    C35 H35 . 0.9500 ?
    C36 C39 . 1.532(3) ?
    C37 H37A . 0.9900 ?
    C37 H37B . 0.9900 ?
    C38 H38A . 0.9800 ?
    C38 H38B . 0.9800 ?
    C38 H38C . 0.9800 ?
    C39 C63 . 1.530(3) ?
    C39 C62 . 1.533(3) ?
    C39 C61 . 1.539(3) ?
    C41 C42 . 1.382(2) ?
    C41 C46 . 1.405(3) ?
    C42 C43 . 1.393(3) ?
    C42 C47 . 1.500(2) ?
    C43 C44 . 1.382(3) ?
    C43 H43 . 0.9500 ?
    C44 C45 . 1.397(3) ?
    C44 C48 . 1.510(3) ?
    C45 C46 . 1.393(3) ?
    C45 H45 . 0.9500 ?
    C46 C49 . 1.535(3) ?
    C47 H47A . 0.9900 ?
    C47 H47B . 0.9900 ?
    C48 H48A . 0.9800 ?
    C48 H48B . 0.9800 ?
    C48 H48C . 0.9800 ?
    C49 C64 . 1.532(3) ?
    C49 C66 . 1.536(3) ?
    C49 C65 . 1.542(3) ?
    C61 H61A . 0.9800 ?
    C61 H61B . 0.9800 ?
    C61 H61C . 0.9800 ?
    C62 H62A . 0.9800 ?
    C62 H62B . 0.9800 ?
    C62 H62C . 0.9800 ?
    C63 H63A . 0.9800 ?
    C63 H63B . 0.9800 ?
    C63 H63C . 0.9800 ?
    C64 H64A . 0.9800 ?
    C64 H64B . 0.9800 ?
    C64 H64C . 0.9800 ?
    C65 H65A . 0.9800 ?
    C65 H65B . 0.9800 ?
    C65 H65C . 0.9800 ?
    C66 H66A . 0.9800 ?
    C66 H66B . 0.9800 ?
    C66 H66C . 0.9800 ?
    C71 C76 . 1.369(15) ?
    C71 C72 . 1.375(15) ?
    C71 C77 . 1.510(11) ?
    C72 C73 . 1.379(14) ?
    C72 H72 . 0.9500 ?
    C73 C74 . 1.368(13) ?
    C73 H73 . 0.9500 ?
    C74 C75 . 1.373(13) ?
    C74 H74 . 0.9500 ?
    C75 C76 . 1.381(14) ?
    C75 H75 . 0.9500 ?
    C76 H76 . 0.9500 ?
    C77 H77A . 0.9800 ?
    C77 H77B . 0.9800 ?
    C77 H77C . 0.9800 ?
loop_
    _geom_angle_atom_site_label_1
    _geom_angle_atom_site_label_2
    _geom_angle_atom_site_label_3
    _geom_angle_site_symmetry_1
    _geom_angle_site_symmetry_3
    _geom_angle
    _geom_angle_publ_flag
    O11 Si1 O12 . . 123.12(7) ?
    O11 Si1 N1 . . 90.11(6) ?
    O12 Si1 N1 . . 89.77(6) ?
    O11 Si1 Cl12 . . 116.61(5) ?
    O12 Si1 Cl12 . . 120.27(5) ?
    N1 Si1 Cl12 . . 90.09(5) ?
    O11 Si1 Cl11 . . 89.23(5) ?
    O12 Si1 Cl11 . . 89.23(5) ?
    N1 Si1 Cl11 . . 178.24(5) ?
    Cl12 Si1 Cl11 . . 91.66(3) ?
    C11 O11 Si1 . . 138.25(12) ?
    C21 O12 Si1 . . 138.15(11) ?
    C17 N1 C27 . . 108.95(13) ?
    C17 N1 C1 . . 108.05(13) ?
    C27 N1 C1 . . 109.98(13) ?
    C17 N1 Si1 . . 109.19(11) ?
    C27 N1 Si1 . . 107.07(10) ?
    C1 N1 Si1 . . 113.53(11) ?
    N1 C1 C2 . . 115.44(15) ?
    N1 C1 H1A . . 108.4 ?
    C2 C1 H1A . . 108.4 ?
    N1 C1 H1B . . 108.4 ?
    C2 C1 H1B . . 108.4 ?
    H1A C1 H1B . . 107.5 ?
    C1 C2 H2A . . 109.5 ?
    C1 C2 H2B . . 109.5 ?
    H2A C2 H2B . . 109.5 ?
    C1 C2 H2C . . 109.5 ?
    H2A C2 H2C . . 109.5 ?
    H2B C2 H2C . . 109.5 ?
    O11 C11 C12 . . 118.73(16) ?
    O11 C11 C16 . . 118.62(16) ?
    C12 C11 C16 . . 122.64(17) ?
    C13 C12 C11 . . 119.23(17) ?
    C13 C12 C17 . . 121.52(16) ?
    C11 C12 C17 . . 119.19(16) ?
    C14 C13 C12 . . 120.82(17) ?
    C14 C13 H13 . . 119.6 ?
    C12 C13 H13 . . 119.6 ?
    C13 C14 C15 . . 118.05(17) ?
    C13 C14 C18 . . 121.29(18) ?
    C15 C14 C18 . . 120.65(18) ?
    C14 C15 C16 . . 123.64(18) ?
    C14 C15 H15 . . 118.2 ?
    C16 C15 H15 . . 118.2 ?
    C15 C16 C11 . . 115.56(16) ?
    C15 C16 C19 . . 122.07(16) ?
    C11 C16 C19 . . 122.37(16) ?
    C12 C17 N1 . . 111.94(14) ?
    C12 C17 H17A . . 109.2 ?
    N1 C17 H17A . . 109.2 ?
    C12 C17 H17B . . 109.2 ?
    N1 C17 H17B . . 109.2 ?
    H17A C17 H17B . . 107.9 ?
    C14 C18 H18A . . 109.5 ?
    C14 C18 H18B . . 109.5 ?
    H18A C18 H18B . . 109.5 ?
    C14 C18 H18C . . 109.5 ?
    H18A C18 H18C . . 109.5 ?
    H18B C18 H18C . . 109.5 ?
    C53 C19 C51 . . 107.39(15) ?
    C53 C19 C16 . . 111.91(15) ?
    C51 C19 C16 . . 109.89(15) ?
    C53 C19 C52 . . 107.37(16) ?
    C51 C19 C52 . . 109.50(15) ?
    C16 C19 C52 . . 110.68(15) ?
    O12 C21 C22 . . 119.11(16) ?
    O12 C21 C26 . . 118.97(15) ?
    C22 C21 C26 . . 121.91(16) ?
    C21 C22 C23 . . 119.94(16) ?
    C21 C22 C27 . . 119.32(16) ?
    C23 C22 C27 . . 120.72(16) ?
    C22 C23 C24 . . 120.39(17) ?
    C22 C23 H23 . . 119.8 ?
    C24 C23 H23 . . 119.8 ?
    C25 C24 C23 . . 117.82(17) ?
    C25 C24 C28 . . 121.44(17) ?
    C23 C24 C28 . . 120.74(17) ?
    C24 C25 C26 . . 124.22(17) ?
    C24 C25 H25 . . 117.9 ?
    C26 C25 H25 . . 117.9 ?
    C25 C26 C21 . . 115.72(16) ?
    C25 C26 C29 . . 121.76(16) ?
    C21 C26 C29 . . 122.52(16) ?
    C22 C27 N1 . . 111.68(14) ?
    C22 C27 H27A . . 109.3 ?
    N1 C27 H27A . . 109.3 ?
    C22 C27 H27B . . 109.3 ?
    N1 C27 H27B . . 109.3 ?
    H27A C27 H27B . . 107.9 ?
    C24 C28 H28A . . 109.5 ?
    C24 C28 H28B . . 109.5 ?
    H28A C28 H28B . . 109.5 ?
    C24 C28 H28C . . 109.5 ?
    H28A C28 H28C . . 109.5 ?
    H28B C28 H28C . . 109.5 ?
    C56 C29 C54 . . 107.07(17) ?
    C56 C29 C55 . . 108.17(18) ?
    C54 C29 C55 . . 109.91(17) ?
    C56 C29 C26 . . 111.70(16) ?
    C54 C29 C26 . . 109.51(16) ?
    C55 C29 C26 . . 110.41(16) ?
    C19 C51 H51A . . 109.5 ?
    C19 C51 H51B . . 109.5 ?
    H51A C51 H51B . . 109.5 ?
    C19 C51 H51C . . 109.5 ?
    H51A C51 H51C . . 109.5 ?
    H51B C51 H51C . . 109.5 ?
    C19 C52 H52A . . 109.5 ?
    C19 C52 H52B . . 109.5 ?
    H52A C52 H52B . . 109.5 ?
    C19 C52 H52C . . 109.5 ?
    H52A C52 H52C . . 109.5 ?
    H52B C52 H52C . . 109.5 ?
    C19 C53 H53A . . 109.5 ?
    C19 C53 H53B . . 109.5 ?
    H53A C53 H53B . . 109.5 ?
    C19 C53 H53C . . 109.5 ?
    H53A C53 H53C . . 109.5 ?
    H53B C53 H53C . . 109.5 ?
    C29 C54 H54A . . 109.5 ?
    C29 C54 H54B . . 109.5 ?
    H54A C54 H54B . . 109.5 ?
    C29 C54 H54C . . 109.5 ?
    H54A C54 H54C . . 109.5 ?
    H54B C54 H54C . . 109.5 ?
    C29 C55 H55A . . 109.5 ?
    C29 C55 H55B . . 109.5 ?
    H55A C55 H55B . . 109.5 ?
    C29 C55 H55C . . 109.5 ?
    H55A C55 H55C . . 109.5 ?
    H55B C55 H55C . . 109.5 ?
    C29 C56 H56A . . 109.5 ?
    C29 C56 H56B . . 109.5 ?
    H56A C56 H56B . . 109.5 ?
    C29 C56 H56C . . 109.5 ?
    H56A C56 H56C . . 109.5 ?
    H56B C56 H56C . . 109.5 ?
    O22 Si2 O21 . . 123.90(7) ?
    O22 Si2 N2 . . 89.82(6) ?
    O21 Si2 N2 . . 90.50(6) ?
    O22 Si2 Cl22 . . 118.45(6) ?
    O21 Si2 Cl22 . . 117.65(6) ?
    N2 Si2 Cl22 . . 90.22(5) ?
    O22 Si2 Cl21 . . 89.46(5) ?
    O21 Si2 Cl21 . . 89.01(5) ?
    N2 Si2 Cl21 . . 178.71(5) ?
    Cl22 Si2 Cl21 . . 91.07(3) ?
    C31 O21 Si2 . . 137.44(12) ?
    C41 O22 Si2 . . 137.34(12) ?
    C37 N2 C3 . . 107.61(14) ?
    C37 N2 C47 . . 109.53(14) ?
    C3 N2 C47 . . 110.89(14) ?
    C37 N2 Si2 . . 108.63(11) ?
    C3 N2 Si2 . . 113.74(11) ?
    C47 N2 Si2 . . 106.38(10) ?
    N2 C3 C4 . . 115.99(16) ?
    N2 C3 H3A . . 108.3 ?
    C4 C3 H3A . . 108.3 ?
    N2 C3 H3B . . 108.3 ?
    C4 C3 H3B . . 108.3 ?
    H3A C3 H3B . . 107.4 ?
    C3 C4 H4A . . 109.5 ?
    C3 C4 H4B . . 109.5 ?
    H4A C4 H4B . . 109.5 ?
    C3 C4 H4C . . 109.5 ?
    H4A C4 H4C . . 109.5 ?
    H4B C4 H4C . . 109.5 ?
    O21 C31 C32 . . 119.12(17) ?
    O21 C31 C36 . . 119.00(16) ?
    C32 C31 C36 . . 121.88(17) ?
    C33 C32 C31 . . 119.73(18) ?
    C33 C32 C37 . . 121.28(17) ?
    C31 C32 C37 . . 118.87(16) ?
    C34 C33 C32 . . 120.80(19) ?
    C34 C33 H33 . . 119.6 ?
    C32 C33 H33 . . 119.6 ?
    C33 C34 C35 . . 118.25(18) ?
    C33 C34 C38 . . 120.4(2) ?
    C35 C34 C38 . . 121.3(2) ?
    C34 C35 C36 . . 123.85(19) ?
    C34 C35 H35 . . 118.1 ?
    C36 C35 H35 . . 118.1 ?
    C35 C36 C31 . . 115.47(18) ?
    C35 C36 C39 . . 122.00(18) ?
    C31 C36 C39 . . 122.53(17) ?
    C32 C37 N2 . . 111.59(14) ?
    C32 C37 H37A . . 109.3 ?
    N2 C37 H37A . . 109.3 ?
    C32 C37 H37B . . 109.3 ?
    N2 C37 H37B . . 109.3 ?
    H37A C37 H37B . . 108.0 ?
    C34 C38 H38A . . 109.5 ?
    C34 C38 H38B . . 109.5 ?
    H38A C38 H38B . . 109.5 ?
    C34 C38 H38C . . 109.5 ?
    H38A C38 H38C . . 109.5 ?
    H38B C38 H38C . . 109.5 ?
    C63 C39 C36 . . 111.58(18) ?
    C63 C39 C62 . . 108.6(2) ?
    C36 C39 C62 . . 110.02(18) ?
    C63 C39 C61 . . 106.17(19) ?
    C36 C39 C61 . . 110.40(16) ?
    C62 C39 C61 . . 109.98(19) ?
    O22 C41 C42 . . 119.30(16) ?
    O22 C41 C46 . . 118.72(16) ?
    C42 C41 C46 . . 121.96(17) ?
    C41 C42 C43 . . 119.83(17) ?
    C41 C42 C47 . . 119.06(16) ?
    C43 C42 C47 . . 121.11(16) ?
    C44 C43 C42 . . 120.57(17) ?
    C44 C43 H43 . . 119.7 ?
    C42 C43 H43 . . 119.7 ?
    C43 C44 C45 . . 118.02(17) ?
    C43 C44 C48 . . 120.94(17) ?
    C45 C44 C48 . . 121.03(17) ?
    C46 C45 C44 . . 123.61(17) ?
    C46 C45 H45 . . 118.2 ?
    C44 C45 H45 . . 118.2 ?
    C45 C46 C41 . . 115.97(17) ?
    C45 C46 C49 . . 122.25(17) ?
    C41 C46 C49 . . 121.78(17) ?
    C42 C47 N2 . . 110.54(14) ?
    C42 C47 H47A . . 109.5 ?
    N2 C47 H47A . . 109.5 ?
    C42 C47 H47B . . 109.5 ?
    N2 C47 H47B . . 109.5 ?
    H47A C47 H47B . . 108.1 ?
    C44 C48 H48A . . 109.5 ?
    C44 C48 H48B . . 109.5 ?
    H48A C48 H48B . . 109.5 ?
    C44 C48 H48C . . 109.5 ?
    H48A C48 H48C . . 109.5 ?
    H48B C48 H48C . . 109.5 ?
    C64 C49 C46 . . 111.23(17) ?
    C64 C49 C66 . . 107.4(2) ?
    C46 C49 C66 . . 109.82(18) ?
    C64 C49 C65 . . 107.58(19) ?
    C46 C49 C65 . . 110.38(18) ?
    C66 C49 C65 . . 110.33(19) ?
    C39 C61 H61A . . 109.5 ?
    C39 C61 H61B . . 109.5 ?
    H61A C61 H61B . . 109.5 ?
    C39 C61 H61C . . 109.5 ?
    H61A C61 H61C . . 109.5 ?
    H61B C61 H61C . . 109.5 ?
    C39 C62 H62A . . 109.5 ?
    C39 C62 H62B . . 109.5 ?
    H62A C62 H62B . . 109.5 ?
    C39 C62 H62C . . 109.5 ?
    H62A C62 H62C . . 109.5 ?
    H62B C62 H62C . . 109.5 ?
    C39 C63 H63A . . 109.5 ?
    C39 C63 H63B . . 109.5 ?
    H63A C63 H63B . . 109.5 ?
    C39 C63 H63C . . 109.5 ?
    H63A C63 H63C . . 109.5 ?
    H63B C63 H63C . . 109.5 ?
    C49 C64 H64A . . 109.5 ?
    C49 C64 H64B . . 109.5 ?
    H64A C64 H64B . . 109.5 ?
    C49 C64 H64C . . 109.5 ?
    H64A C64 H64C . . 109.5 ?
    H64B C64 H64C . . 109.5 ?
    C49 C65 H65A . . 109.5 ?
    C49 C65 H65B . . 109.5 ?
    H65A C65 H65B . . 109.5 ?
    C49 C65 H65C . . 109.5 ?
    H65A C65 H65C . . 109.5 ?
    H65B C65 H65C . . 109.5 ?
    C49 C66 H66A . . 109.5 ?
    C49 C66 H66B . . 109.5 ?
    H66A C66 H66B . . 109.5 ?
    C49 C66 H66C . . 109.5 ?
    H66A C66 H66C . . 109.5 ?
    H66B C66 H66C . . 109.5 ?
    C76 C71 C72 . . 119.1(11) ?
    C76 C71 C77 . . 120.5(9) ?
    C72 C71 C77 . . 120.4(10) ?
    C71 C72 C73 . . 120.6(14) ?
    C71 C72 H72 . . 119.7 ?
    C73 C72 H72 . . 119.7 ?
    C74 C73 C72 . . 119.3(10) ?
    C74 C73 H73 . . 120.4 ?
    C72 C73 H73 . . 120.4 ?
    C73 C74 C75 . . 121.0(8) ?
    C73 C74 H74 . . 119.5 ?
    C75 C74 H74 . . 119.5 ?
    C74 C75 C76 . . 118.9(10) ?
    C74 C75 H75 . . 120.6 ?
    C76 C75 H75 . . 120.6 ?
    C71 C76 C75 . . 121.0(13) ?
    C71 C76 H76 . . 119.5 ?
    C75 C76 H76 . . 119.5 ?
loop_
    _geom_torsion_atom_site_label_1
    _geom_torsion_atom_site_label_2
    _geom_torsion_atom_site_label_3
    _geom_torsion_atom_site_label_4
    _geom_torsion_site_symmetry_1
    _geom_torsion_site_symmetry_2
    _geom_torsion_site_symmetry_3
    _geom_torsion_site_symmetry_4
    _geom_torsion
    _geom_torsion_publ_flag
    O12 Si1 O11 C11 . . . . 91.20(18) ?
    N1 Si1 O11 C11 . . . . 1.39(18) ?
    Cl12 Si1 O11 C11 . . . . -88.76(18) ?
    Cl11 Si1 O11 C11 . . . . 179.77(17) ?
    O11 Si1 O12 C21 . . . . -77.28(18) ?
    N1 Si1 O12 C21 . . . . 12.71(17) ?
    Cl12 Si1 O12 C21 . . . . 102.68(17) ?
    Cl11 Si1 O12 C21 . . . . -165.85(17) ?
    O11 Si1 N1 C17 . . . . -43.24(12) ?
    O12 Si1 N1 C17 . . . . -166.36(11) ?
    Cl12 Si1 N1 C17 . . . . 73.36(11) ?
    O11 Si1 N1 C27 . . . . 74.56(11) ?
    O12 Si1 N1 C27 . . . . -48.56(11) ?
    Cl12 Si1 N1 C27 . . . . -168.83(10) ?
    O11 Si1 N1 C1 . . . . -163.86(12) ?
    O12 Si1 N1 C1 . . . . 73.02(12) ?
    Cl12 Si1 N1 C1 . . . . -47.26(11) ?
    C17 N1 C1 C2 . . . . 75.05(19) ?
    C27 N1 C1 C2 . . . . -43.8(2) ?
    Si1 N1 C1 C2 . . . . -163.69(12) ?
    Si1 O11 C11 C12 . . . . 23.8(3) ?
    Si1 O11 C11 C16 . . . . -155.50(15) ?
    O11 C11 C12 C13 . . . . 178.62(16) ?
    C16 C11 C12 C13 . . . . -2.1(3) ?
    O11 C11 C12 C17 . . . . -4.4(2) ?
    C16 C11 C12 C17 . . . . 174.91(16) ?
    C11 C12 C13 C14 . . . . -0.2(3) ?
    C17 C12 C13 C14 . . . . -177.11(17) ?
    C12 C13 C14 C15 . . . . 2.0(3) ?
    C12 C13 C14 C18 . . . . -179.20(19) ?
    C13 C14 C15 C16 . . . . -1.8(3) ?
    C18 C14 C15 C16 . . . . 179.43(19) ?
    C14 C15 C16 C11 . . . . -0.3(3) ?
    C14 C15 C16 C19 . . . . 179.62(17) ?
    O11 C11 C16 C15 . . . . -178.42(15) ?
    C12 C11 C16 C15 . . . . 2.3(3) ?
    O11 C11 C16 C19 . . . . 1.6(3) ?
    C12 C11 C16 C19 . . . . -177.65(16) ?
    C13 C12 C17 N1 . . . . 135.31(18) ?
    C11 C12 C17 N1 . . . . -41.6(2) ?
    C27 N1 C17 C12 . . . . -51.11(19) ?
    C1 N1 C17 C12 . . . . -170.57(15) ?
    Si1 N1 C17 C12 . . . . 65.51(16) ?
    C15 C16 C19 C53 . . . . -1.7(2) ?
    C11 C16 C19 C53 . . . . 178.25(17) ?
    C15 C16 C19 C51 . . . . 117.50(19) ?
    C11 C16 C19 C51 . . . . -62.5(2) ?
    C15 C16 C19 C52 . . . . -121.43(19) ?
    C11 C16 C19 C52 . . . . 58.5(2) ?
    Si1 O12 C21 C22 . . . . 11.8(3) ?
    Si1 O12 C21 C26 . . . . -169.27(13) ?
    O12 C21 C22 C23 . . . . 178.57(15) ?
    C26 C21 C22 C23 . . . . -0.3(3) ?
    O12 C21 C22 C27 . . . . 0.0(2) ?
    C26 C21 C22 C27 . . . . -178.91(16) ?
    C21 C22 C23 C24 . . . . -0.2(3) ?
    C27 C22 C23 C24 . . . . 178.33(16) ?
    C22 C23 C24 C25 . . . . 0.4(3) ?
    C22 C23 C24 C28 . . . . -179.64(17) ?
    C23 C24 C25 C26 . . . . -0.1(3) ?
    C28 C24 C25 C26 . . . . 180.00(18) ?
    C24 C25 C26 C21 . . . . -0.5(3) ?
    C24 C25 C26 C29 . . . . 179.11(17) ?
    O12 C21 C26 C25 . . . . -178.25(15) ?
    C22 C21 C26 C25 . . . . 0.6(3) ?
    O12 C21 C26 C29 . . . . 2.2(3) ?
    C22 C21 C26 C29 . . . . -178.92(16) ?
    C21 C22 C27 N1 . . . . -43.6(2) ?
    C23 C22 C27 N1 . . . . 137.84(16) ?
    C17 N1 C27 C22 . . . . -173.96(14) ?
    C1 N1 C27 C22 . . . . -55.71(18) ?
    Si1 N1 C27 C22 . . . . 68.07(15) ?
    C25 C26 C29 C56 . . . . -2.1(3) ?
    C21 C26 C29 C56 . . . . 177.42(18) ?
    C25 C26 C29 C54 . . . . -120.56(19) ?
    C21 C26 C29 C54 . . . . 59.0(2) ?
    C25 C26 C29 C55 . . . . 118.3(2) ?
    C21 C26 C29 C55 . . . . -62.2(2) ?
    O22 Si2 O21 C31 . . . . 91.19(18) ?
    N2 Si2 O21 C31 . . . . 1.08(18) ?
    Cl22 Si2 O21 C31 . . . . -89.43(18) ?
    Cl21 Si2 O21 C31 . . . . 179.88(17) ?
    O21 Si2 O22 C41 . . . . -80.39(19) ?
    N2 Si2 O22 C41 . . . . 10.09(19) ?
    Cl22 Si2 O22 C41 . . . . 100.24(18) ?
    Cl21 Si2 O22 C41 . . . . -168.83(18) ?
    O22 Si2 N2 C37 . . . . -167.49(12) ?
    O21 Si2 N2 C37 . . . . -43.59(12) ?
    Cl22 Si2 N2 C37 . . . . 74.06(11) ?
    O22 Si2 N2 C3 . . . . 72.70(12) ?
    O21 Si2 N2 C3 . . . . -163.40(12) ?
    Cl22 Si2 N2 C3 . . . . -45.75(11) ?
    O22 Si2 N2 C47 . . . . -49.67(11) ?
    O21 Si2 N2 C47 . . . . 74.23(11) ?
    Cl22 Si2 N2 C47 . . . . -168.12(10) ?
    C37 N2 C3 C4 . . . . 73.33(19) ?
    C47 N2 C3 C4 . . . . -46.4(2) ?
    Si2 N2 C3 C4 . . . . -166.29(14) ?
    Si2 O21 C31 C32 . . . . 24.3(3) ?
    Si2 O21 C31 C36 . . . . -154.78(15) ?
    O21 C31 C32 C33 . . . . 179.90(16) ?
    C36 C31 C32 C33 . . . . -1.1(3) ?
    O21 C31 C32 C37 . . . . -4.0(2) ?
    C36 C31 C32 C37 . . . . 174.98(16) ?
    C31 C32 C33 C34 . . . . -0.1(3) ?
    C37 C32 C33 C34 . . . . -176.11(17) ?
    C32 C33 C34 C35 . . . . 1.7(3) ?
    C32 C33 C34 C38 . . . . 179.93(19) ?
    C33 C34 C35 C36 . . . . -2.1(3) ?
    C38 C34 C35 C36 . . . . 179.7(2) ?
    C34 C35 C36 C31 . . . . 0.9(3) ?
    C34 C35 C36 C39 . . . . 179.66(19) ?
    O21 C31 C36 C35 . . . . 179.72(16) ?
    C32 C31 C36 C35 . . . . 0.7(3) ?
    O21 C31 C36 C39 . . . . 1.0(3) ?
    C32 C31 C36 C39 . . . . -178.05(17) ?
    C33 C32 C37 N2 . . . . 133.06(17) ?
    C31 C32 C37 N2 . . . . -42.9(2) ?
    C3 N2 C37 C32 . . . . -169.87(14) ?
    C47 N2 C37 C32 . . . . -49.23(19) ?
    Si2 N2 C37 C32 . . . . 66.57(16) ?
    C35 C36 C39 C63 . . . . 5.0(3) ?
    C31 C36 C39 C63 . . . . -176.3(2) ?
    C35 C36 C39 C62 . . . . -115.6(2) ?
    C31 C36 C39 C62 . . . . 63.1(2) ?
    C35 C36 C39 C61 . . . . 122.8(2) ?
    C31 C36 C39 C61 . . . . -58.5(2) ?
    Si2 O22 C41 C42 . . . . 17.2(3) ?
    Si2 O22 C41 C46 . . . . -164.12(15) ?
    O22 C41 C42 C43 . . . . 176.50(16) ?
    C46 C41 C42 C43 . . . . -2.2(3) ?
    O22 C41 C42 C47 . . . . -3.5(3) ?
    C46 C41 C42 C47 . . . . 177.87(17) ?
    C41 C42 C43 C44 . . . . 1.0(3) ?
    C47 C42 C43 C44 . . . . -179.02(17) ?
    C42 C43 C44 C45 . . . . 0.7(3) ?
    C42 C43 C44 C48 . . . . -179.12(18) ?
    C43 C44 C45 C46 . . . . -1.5(3) ?
    C48 C44 C45 C46 . . . . 178.39(18) ?
    C44 C45 C46 C41 . . . . 0.4(3) ?
    C44 C45 C46 C49 . . . . -179.71(18) ?
    O22 C41 C46 C45 . . . . -177.23(16) ?
    C42 C41 C46 C45 . . . . 1.4(3) ?
    O22 C41 C46 C49 . . . . 2.9(3) ?
    C42 C41 C46 C49 . . . . -178.46(18) ?
    C41 C42 C47 N2 . . . . -43.1(2) ?
    C43 C42 C47 N2 . . . . 136.89(17) ?
    C37 N2 C47 C42 . . . . -173.05(14) ?
    C3 N2 C47 C42 . . . . -54.44(18) ?
    Si2 N2 C47 C42 . . . . 69.72(15) ?
    C45 C46 C49 C64 . . . . -1.1(3) ?
    C41 C46 C49 C64 . . . . 178.8(2) ?
    C45 C46 C49 C66 . . . . -119.9(2) ?
    C41 C46 C49 C66 . . . . 60.0(3) ?
    C45 C46 C49 C65 . . . . 118.3(2) ?
    C41 C46 C49 C65 . . . . -61.8(2) ?
    C76 C71 C72 C73 . . . . 3(5) ?
    C77 C71 C72 C73 . . . . -177.4(18) ?
    C71 C72 C73 C74 . . . . -1(3) ?
    C72 C73 C74 C75 . . . . -1(2) ?
    C73 C74 C75 C76 . . . . 1(2) ?
    C72 C71 C76 C75 . . . . -2(5) ?
    C77 C71 C76 C75 . . . . 178.0(18) ?
    C74 C75 C76 C71 . . . . 0(3) ?
_iucr_refine_instructions_details
;
TITL as in P-1
CELL 0.71073  13.9017  13.9542  16.9827  69.649  65.978  83.585
ZERR    2.00   0.0009   0.0009   0.0011   0.001   0.001   0.001
LATT  1
SFAC C H N O SI CL
UNIT 55.5 78 2 4 2 4
TEMP -123
SIZE 0.35 0.35 0.20
L.S. 20
BOND  $H
ACTA
CONF
FMAP 2
PLAN 8
OMIT -2 54
OMIT 1 0 0
OMIT 0 1 0
OMIT 0 1 1
OMIT 0 0 1
OMIT -4 -1 1
OMIT 1 3 2
SADI .03 C71 C72 C72 C73 C73 C74 C74 C75 C75 C76 C76 C71
WGHT    0.049000    0.464300
FVAR       0.15159
SI1   5    0.195848    0.687182    0.221262    11.00000    0.01989    0.02279 =
         0.02231   -0.00709   -0.00873    0.00031
CL11  6    0.059252    0.583265    0.295441    11.00000    0.02276    0.03206 =
         0.03313   -0.01190   -0.00870   -0.00531
CL12  6    0.139506    0.767562    0.121221    11.00000    0.03027    0.04414 =
         0.03539   -0.00290   -0.01967   -0.00008
O11   4    0.160946    0.726813    0.309011    11.00000    0.02518    0.02343 =
         0.02395   -0.00851   -0.00423   -0.00611
O12   4    0.271344    0.589445    0.210360    11.00000    0.02057    0.02230 =
         0.02999   -0.01039   -0.00859   -0.00056
N1    3    0.326739    0.782688    0.154035    11.00000    0.02137    0.01885 =
         0.01959   -0.00549   -0.00732    0.00230
C1    1    0.377959    0.799977    0.052304    11.00000    0.02721    0.02476 =
         0.01827   -0.00450   -0.00808    0.00157
AFIX  23
H1A   2    0.333891    0.846363    0.022854    11.00000   -1.20000
H1B   2    0.378274    0.733744    0.042950    11.00000   -1.20000
AFIX   0
C2    1    0.490051    0.844857    0.004032    11.00000    0.02774    0.02510 =
         0.02377   -0.00443   -0.00651    0.00125
AFIX 137
H2A   2    0.512162    0.863679   -0.062223    11.00000   -1.50000
H2B   2    0.537368    0.794009    0.023942    11.00000   -1.50000
H2C   2    0.492844    0.905801    0.019274    11.00000   -1.50000
AFIX   0
C11   1    0.196930    0.796020    0.333473    11.00000    0.02020    0.02097 =
         0.03026   -0.01109   -0.01047    0.00284
C12   1    0.261648    0.878202    0.264832    11.00000    0.01961    0.02067 =
         0.02655   -0.00774   -0.00700    0.00368
C13   1    0.296330    0.949259    0.288555    11.00000    0.02242    0.02020 =
         0.03334   -0.00813   -0.00549   -0.00023
AFIX  43
H13   2    0.340746    1.005511    0.241911    11.00000   -1.20000
AFIX   0
C14   1    0.267026    0.939268    0.379452    11.00000    0.02408    0.02617 =
         0.03705   -0.01444   -0.00805   -0.00037
C15   1    0.204526    0.854037    0.446146    11.00000    0.02401    0.02881 =
         0.02805   -0.01236   -0.00919    0.00126
AFIX  43
H15   2    0.186021    0.846032    0.508504    11.00000   -1.20000
AFIX   0
C16   1    0.167634    0.779810    0.426353    11.00000    0.01836    0.02219 =
         0.02596   -0.00865   -0.00732    0.00280
C17   1    0.296690    0.885136    0.166762    11.00000    0.02733    0.01687 =
         0.02848   -0.00491   -0.00832    0.00210
AFIX  23
H17A  2    0.357924    0.933798    0.128405    11.00000   -1.20000
H17B  2    0.238979    0.912011    0.145980    11.00000   -1.20000
AFIX   0
C18   1    0.303133    1.016873    0.406088    11.00000    0.04782    0.04344 =
         0.04448   -0.02158   -0.00806   -0.01736
AFIX 137
H18A  2    0.306110    1.085193    0.361846    11.00000   -1.50000
H18B  2    0.373302    1.000131    0.406568    11.00000   -1.50000
H18C  2    0.253441    1.015703    0.467152    11.00000   -1.50000
AFIX   0
C19   1    0.099258    0.686342    0.502046    11.00000    0.02216    0.02197 =
         0.02367   -0.00582   -0.00887    0.00050
C21   1    0.376896    0.568354    0.186096    11.00000    0.02067    0.02270 =
         0.01954   -0.00534   -0.00826    0.00079
C22   1    0.445571    0.638677    0.178959    11.00000    0.02451    0.01922 =
         0.01715   -0.00421   -0.01013    0.00030
C23   1    0.551794    0.617760    0.156579    11.00000    0.02545    0.02216 =
         0.02193   -0.00446   -0.01273   -0.00136
AFIX  43
H23   2    0.598774    0.666172    0.151497    11.00000   -1.20000
AFIX   0
C24   1    0.589718    0.526212    0.141566    11.00000    0.02608    0.02385 =
         0.02472   -0.00736   -0.01403    0.00291
C25   1    0.518450    0.458125    0.149122    11.00000    0.03029    0.02231 =
         0.02775   -0.00931   -0.01564    0.00534
AFIX  43
H25   2    0.544237    0.395716    0.138835    11.00000   -1.20000
AFIX   0
C26   1    0.411280    0.475371    0.170864    11.00000    0.02748    0.02101 =
         0.02004   -0.00567   -0.01151   -0.00005
C27   1    0.403673    0.735547    0.197679    11.00000    0.02287    0.02004 =
         0.02105   -0.00501   -0.01060   -0.00015
AFIX  23
H27A  2    0.463046    0.784900    0.173775    11.00000   -1.20000
H27B  2    0.368161    0.720905    0.264558    11.00000   -1.20000
AFIX   0
C28   1    0.704513    0.502676    0.117838    11.00000    0.02882    0.03044 =
         0.04695   -0.01655   -0.02044    0.00737
AFIX 137
H28A  2    0.747896    0.561916    0.069186    11.00000   -1.50000
H28B  2    0.719940    0.443410    0.096837    11.00000   -1.50000
H28C  2    0.720399    0.487388    0.172053    11.00000   -1.50000
AFIX   0
C29   1    0.336417    0.397416    0.176897    11.00000    0.02900    0.02630 =
         0.03359   -0.01545   -0.01230   -0.00119
C51   1   -0.009630    0.688710    0.498165    11.00000    0.02177    0.03027 =
         0.02664   -0.00616   -0.00703   -0.00016
AFIX 137
H51A  2   -0.001165    0.686902    0.438526    11.00000   -1.50000
H51B  2   -0.044318    0.751520    0.506889    11.00000   -1.50000
H51C  2   -0.052790    0.629216    0.546608    11.00000   -1.50000
AFIX   0
C52   1    0.152633    0.586092    0.490999    11.00000    0.02904    0.02563 =
         0.03519   -0.00746   -0.01181    0.00192
AFIX 137
H52A  2    0.161157    0.582441    0.431929    11.00000   -1.50000
H52B  2    0.108721    0.527621    0.540398    11.00000   -1.50000
H52C  2    0.221925    0.584531    0.493654    11.00000   -1.50000
AFIX   0
C53   1    0.081423    0.685084    0.597598    11.00000    0.03968    0.03207 =
         0.02707   -0.00569   -0.01388   -0.00461
AFIX 137
H53A  2    0.039443    0.623678    0.643638    11.00000   -1.50000
H53B  2    0.043832    0.746065    0.608224    11.00000   -1.50000
H53C  2    0.149588    0.684706    0.602034    11.00000   -1.50000
AFIX   0
C54   1    0.285695    0.447779    0.107994    11.00000    0.03923    0.04927 =
         0.04110   -0.02127   -0.02010   -0.00344
AFIX 137
H54A  2    0.340963    0.475680    0.046643    11.00000   -1.50000
H54B  2    0.241468    0.503152    0.124752    11.00000   -1.50000
H54C  2    0.242226    0.396704    0.108534    11.00000   -1.50000
AFIX   0
C55   1    0.250611    0.358231    0.273909    11.00000    0.04433    0.03129 =
         0.03760   -0.00817   -0.00780   -0.01321
AFIX 137
H55A  2    0.283363    0.322958    0.317183    11.00000   -1.50000
H55B  2    0.202084    0.310595    0.276132    11.00000   -1.50000
H55C  2    0.211595    0.416117    0.290361    11.00000   -1.50000
AFIX   0
C56   1    0.395185    0.305263    0.153029    11.00000    0.03671    0.03938 =
         0.08009   -0.03740   -0.02227    0.00246
AFIX 137
H56A  2    0.449257    0.328503    0.090615    11.00000   -1.50000
H56B  2    0.345261    0.257487    0.157283    11.00000   -1.50000
H56C  2    0.428658    0.270805    0.195910    11.00000   -1.50000
AFIX   0
SI2   5    0.666176    0.863566    0.235863    11.00000    0.02361    0.02070 =
         0.02637   -0.00616   -0.01424    0.00313
CL21  6    0.600604    0.969666    0.143080    11.00000    0.03554    0.02730 =
         0.03624   -0.00690   -0.02409    0.00776
CL22  6    0.516930    0.803556    0.329113    11.00000    0.02537    0.03790 =
         0.03456   -0.00639   -0.01514   -0.00025
O21   4    0.730422    0.810898    0.157254    11.00000    0.03244    0.02348 =
         0.02593   -0.00641   -0.01537    0.00778
O22   4    0.712245    0.960672    0.244239    11.00000    0.03072    0.02129 =
         0.04012   -0.00875   -0.02494    0.00493
N2    3    0.730946    0.765607    0.320953    11.00000    0.02317    0.01921 =
         0.02521   -0.00486   -0.01276    0.00152
C3    1    0.674132    0.759896    0.419468    11.00000    0.02804    0.02870 =
         0.02423   -0.00654   -0.01169    0.00089
AFIX  23
H3A   2    0.605794    0.722586    0.444922    11.00000   -1.20000
H3B   2    0.658656    0.830344    0.421084    11.00000   -1.20000
AFIX   0
C4    1    0.732222    0.708466    0.481704    11.00000    0.04069    0.04010 =
         0.02950   -0.00474   -0.01979   -0.00018
AFIX 137
H4A   2    0.685089    0.700020    0.545230    11.00000   -1.50000
H4B   2    0.794031    0.751022    0.463948    11.00000   -1.50000
H4C   2    0.754903    0.641281    0.475958    11.00000   -1.50000
AFIX   0
C31   1    0.799031    0.732453    0.147414    11.00000    0.02442    0.02063 =
         0.03395   -0.01015   -0.01581    0.00178
C32   1    0.798114    0.653354    0.225229    11.00000    0.02582    0.02088 =
         0.03012   -0.00701   -0.01578   -0.00109
C33   1    0.866378    0.574126    0.216355    11.00000    0.03317    0.02480 =
         0.04076   -0.01283   -0.02569    0.00414
AFIX  43
H33   2    0.865744    0.520321    0.269521    11.00000   -1.20000
AFIX   0
C34   1    0.935265    0.572246    0.131413    11.00000    0.02941    0.03485 =
         0.04722   -0.02187   -0.02464    0.00993
C35   1    0.936250    0.653195    0.055222    11.00000    0.02410    0.04139 =
         0.03739   -0.02045   -0.01292    0.00347
AFIX  43
H35   2    0.985515    0.652842   -0.003185    11.00000   -1.20000
AFIX   0
C36   1    0.868906    0.735413    0.059319    11.00000    0.02271    0.02934 =
         0.03262   -0.01025   -0.01205   -0.00118
C37   1    0.727582    0.659700    0.317336    11.00000    0.03055    0.01826 =
         0.02884   -0.00470   -0.01459    0.00052
AFIX  23
H37A  2    0.749759    0.610115    0.364363    11.00000   -1.20000
H37B  2    0.654333    0.640887    0.331498    11.00000   -1.20000
AFIX   0
C38   1    1.009603    0.485493    0.122388    11.00000    0.05207    0.05739 =
         0.06415   -0.03566   -0.03535    0.03144
AFIX 137
H38A  2    1.041930    0.470943    0.166776    11.00000   -1.50000
H38B  2    1.064743    0.504798    0.060394    11.00000   -1.50000
H38C  2    0.970410    0.424402    0.134133    11.00000   -1.50000
AFIX   0
C39   1    0.873289    0.823524   -0.026771    11.00000    0.03047    0.03621 =
         0.03008   -0.00580   -0.00525   -0.00158
C41   1    0.780905    0.976852    0.278934    11.00000    0.02330    0.02283 =
         0.02575   -0.00538   -0.01317    0.00032
C42   1    0.850043    0.901683    0.297087    11.00000    0.02352    0.02022 =
         0.02308   -0.00475   -0.00978    0.00108
C43   1    0.923535    0.919301    0.327348    11.00000    0.02204    0.02570 =
         0.02390   -0.00579   -0.01119    0.00356
AFIX  43
H43   2    0.971749    0.867968    0.338853    11.00000   -1.20000
AFIX   0
C44   1    0.926925    1.010837    0.340786    11.00000    0.02557    0.02961 =
         0.02037   -0.00780   -0.00986   -0.00026
C45   1    0.853913    1.083968    0.324160    11.00000    0.02816    0.02405 =
         0.02693   -0.01041   -0.01042    0.00108
AFIX  43
H45   2    0.854980    1.146292    0.334734    11.00000   -1.20000
AFIX   0
C46   1    0.779661    1.070513    0.292935    11.00000    0.02432    0.02257 =
         0.02681   -0.00685   -0.01045    0.00211
C47   1    0.844380    0.802050    0.283649    11.00000    0.02166    0.02264 =
         0.02896   -0.00632   -0.01402    0.00347
AFIX  23
H47A  2    0.882971    0.750067    0.315334    11.00000   -1.20000
H47B  2    0.878441    0.810860    0.217669    11.00000   -1.20000
AFIX   0
C48   1    1.007316    1.031209    0.372279    11.00000    0.03802    0.03652 =
         0.04370   -0.01840   -0.02593    0.00705
AFIX 137
H48A  2    1.051734    0.971856    0.379956    11.00000   -1.50000
H48B  2    0.971041    1.043428    0.430755    11.00000   -1.50000
H48C  2    1.051359    1.091569    0.326568    11.00000   -1.50000
AFIX   0
C49   1    0.700905    1.152705    0.274941    11.00000    0.03559    0.02665 =
         0.06078   -0.02089   -0.02808    0.01105
C61   1    0.765160    0.834546   -0.033383    11.00000    0.04219    0.03941 =
         0.02657   -0.00685   -0.01550    0.00542
AFIX 137
H61A  2    0.713500    0.854299    0.017754    11.00000   -1.50000
H61B  2    0.742484    0.769145   -0.030877    11.00000   -1.50000
H61C  2    0.770656    0.887210   -0.091234    11.00000   -1.50000
AFIX   0
C62   1    0.906815    0.923600   -0.025161    11.00000    0.05296    0.03885 =
         0.06028    0.00294   -0.02138   -0.01662
AFIX 137
H62A  2    0.854367    0.939936    0.027641    11.00000   -1.50000
H62B  2    0.912028    0.979014   -0.081514    11.00000   -1.50000
H62C  2    0.975478    0.915822   -0.020582    11.00000   -1.50000
AFIX   0
C63   1    0.951279    0.803990   -0.113703    11.00000    0.04904    0.07520 =
         0.03192   -0.00352    0.00241    0.01209
AFIX 137
H63A  2    1.022213    0.798394   -0.113773    11.00000   -1.50000
H63B  2    0.950894    0.860856   -0.167372    11.00000   -1.50000
H63C  2    0.930694    0.740205   -0.115656    11.00000   -1.50000
AFIX   0
C64   1    0.714837    1.246140    0.297436    11.00000    0.06083    0.03664 =
         0.09469   -0.03751   -0.05111    0.02496
AFIX 137
H64A  2    0.787049    1.274427    0.260596    11.00000   -1.50000
H64B  2    0.701280    1.225683    0.362480    11.00000   -1.50000
H64C  2    0.665096    1.298085    0.283623    11.00000   -1.50000
AFIX   0
C65   1    0.717736    1.189473    0.173355    11.00000    0.06952    0.02692 =
         0.07385   -0.00943   -0.05371    0.01099
AFIX 137
H65A  2    0.788609    1.220796    0.135420    11.00000   -1.50000
H65B  2    0.665244    1.239956    0.163355    11.00000   -1.50000
H65C  2    0.710053    1.131041    0.156715    11.00000   -1.50000
AFIX   0
C66   1    0.587784    1.109714    0.336014    11.00000    0.03094    0.05363 =
         0.08867   -0.03718   -0.02283    0.01670
AFIX 137
H66A  2    0.579379    1.083027    0.400076    11.00000   -1.50000
H66B  2    0.573744    1.054454    0.318555    11.00000   -1.50000
H66C  2    0.538047    1.164228    0.328381    11.00000   -1.50000
AFIX   0
PART  -1
C71   1    0.490295    0.523394    0.541445    10.50000    0.03277    0.03757 =
         0.02538   -0.00158   -0.00190   -0.00929
C72   1    0.438458    0.561774    0.483710    10.50000    0.03237    0.02948 =
         0.04283   -0.00032   -0.00803   -0.00251
AFIX  43
H72   2    0.389489    0.614231    0.492273    10.50000   -1.20000
AFIX   0
C73   1    0.456875    0.524844    0.413495    10.50000    0.04179    0.05735 =
         0.03725    0.00645   -0.01806   -0.01614
AFIX  43
H73   2    0.419808    0.550552    0.374562    10.50000   -1.20000
AFIX   0
C74   1    0.529123    0.450775    0.400546    10.50000    0.05169    0.05958 =
         0.03175   -0.01577    0.00012   -0.02396
AFIX  43
H74   2    0.541412    0.424588    0.352701    10.50000   -1.20000
AFIX   0
C75   1    0.584133    0.413709    0.455608    10.50000    0.03598    0.03402 =
         0.05514   -0.01457   -0.00647    0.00060
AFIX  43
H75   2    0.635246    0.363304    0.445397    10.50000   -1.20000
AFIX   0
C76   1    0.563946    0.450901    0.526088    10.50000    0.02622    0.03843 =
         0.03767   -0.00036   -0.01086   -0.00408
AFIX  43
H76   2    0.601721    0.425815    0.564486    10.50000   -1.20000
AFIX   0
C77   1    0.466385    0.560927    0.620634    10.50000    0.06048    0.05437 =
         0.03240   -0.01657   -0.00044   -0.00681
AFIX 137
H77A  2    0.471761    0.635821    0.598443    10.50000   -1.50000
H77B  2    0.517029    0.533337    0.648902    10.50000   -1.50000
H77C  2    0.394848    0.537980    0.665948    10.50000   -1.50000
PART   0
HKLF 4
REM  as in P-1
REM R1 =  0.0427 for   9442 Fo > 4sig(Fo)  and  0.0589 for all  12314 data
REM    659 parameters refined using     15 restraints
END
WGHT      0.0520      0.0000
REM Highest difference peak  0.333,  deepest hole -0.268,  1-sigma level  0.051
Q1    1   0.3659  1.0637  0.3626  11.00000  0.05    0.33
Q2    1   0.1768  0.7335  0.1587  11.00000  0.05    0.33
Q3    1   0.5957  0.8091  0.2855  11.00000  0.05    0.31
Q4    1   0.2769  0.7371  0.1875  11.00000  0.05    0.30
Q5    1   0.3739  0.4360  0.1655  11.00000  0.05    0.30
Q6    1   0.3636  0.7599  0.1727  11.00000  0.05    0.29
Q7    1   0.4350  0.6911  0.1723  11.00000  0.05    0.28
Q8    1   0.0806  0.6857  0.5471  11.00000  0.05    0.28
;
