# Supplementary material for: Crystal structure of 4,8-di-tert-butyl-6,6-di­chloro-13-ethyl-2,10-dimethyl-13,14-di­hydro-12H-dibenzo[d,i][1,3,7,2]dioxaza­silecine toluene 0.25-solvate
Source: Acta Crystallogr E Crystallogr Commun. 2015 Dec 16;71(Pt 12):o1065–6. doi: 10.1107/S2056989015023889 (PMC4719981; doi:10.1107/S2056989015023889)
Supplement: Supplementary file 2 [file e-71-o1065-Isup2.hkl]

# 
# h,k,l, Fc-squared, Fo-squared, sigma(Fo-squared) and status flag 
# 
data_I
_shelx_title ' as in P-1' 
_shelx_refln_list_code          4 
_shelx_F_calc_maximum      216.46 
_exptl_crystal_F_000      1106.00 
_reflns_d_resolution_high  0.7828 
 
loop_ 
 _symmetry_equiv_pos_as_xyz 
 'x, y, z' 
 '-x, -y, -z' 
 
_cell_length_a    13.9017 
_cell_length_b    13.9542 
_cell_length_c    16.9827 
_cell_angle_alpha  69.649 
_cell_angle_beta   65.978 
_cell_angle_gamma  83.585 
 
_shelx_F_squared_multiplier     1.000 
 
loop_ 
 _refln_index_h 
 _refln_index_k 
 _refln_index_l 
 _refln_F_squared_calc 
 _refln_F_squared_meas 
 _refln_F_squared_sigma 
 _refln_observed_status 
   2   0   0     9410.81     9740.46    132.98 o 
   3   0   0        7.54       10.90      4.21 o 
   4   0   0     1191.23     1246.93     35.65 o 
   5   0   0     2344.72     2378.77     91.38 o 
   6   0   0       70.59       92.26      7.66 o 
   7   0   0     1362.69     1588.99     33.36 o 
   8   0   0      184.75      201.75     19.35 o 
   9   0   0     3238.48     3141.30     58.43 o 
  10   0   0      175.72      180.42     29.91 o 
  11   0   0      392.95      401.21     19.51 o 
  12   0   0        4.56       -1.81      8.29 o 
  13   0   0        1.12       -3.79      8.05 o 
  14   0   0      584.46      685.03     37.22 o 
  15   0   0     2044.82     2013.49    102.26 o 
  16   0   0        8.17       -9.14     18.28 o 
 -16   1   0      209.69      266.32     43.95 o 
 -15   1   0       13.01       14.80     19.58 o 
 -14   1   0      231.03      247.58     24.65 o 
 -13   1   0      903.84      862.54     38.04 o 
 -12   1   0       50.54       47.45      9.53 o 
 -11   1   0      404.12      367.50     19.16 o 
 -10   1   0     1028.13     1019.44     28.92 o 
  -9   1   0     1076.45     1070.06     28.45 o 
  -8   1   0        5.84        7.88      6.96 o 
  -7   1   0       62.68       67.90      7.46 o 
  -6   1   0      125.08      179.42     17.37 o 
  -5   1   0      607.23      576.59     15.71 o 
  -4   1   0     1577.50     1543.54     43.89 o 
  -3   1   0       75.82       97.85      5.45 o 
  -2   1   0    15928.27    16829.51    226.76 o 
  -1   1   0      240.99      193.75     10.90 o 
   1   1   0      785.06      592.97     45.26 o 
   2   1   0     3636.38     3844.59     67.38 o 
   3   1   0     2104.74     2202.24     35.10 o 
   4   1   0     4074.53     4068.93     61.90 o 
   5   1   0     3535.76     3840.76     60.77 o 
   6   1   0      696.10      739.81     19.25 o 
   7   1   0      293.31      298.37     12.68 o 
   8   1   0     1738.89     1749.54     40.37 o 
   9   1   0      569.78      572.94     19.82 o 
  10   1   0      256.50      266.95     15.36 o 
  11   1   0      133.45      123.97     12.28 o 
  12   1   0      133.99      173.24     19.23 o 
  13   1   0      126.12      144.13     19.27 o 
  14   1   0      103.71       66.06     15.92 o 
  15   1   0       81.82       92.23     18.15 o 
  16   1   0      218.20      208.44     39.60 o 
 -16   2   0       44.19       55.70     25.67 o 
 -15   2   0       96.33      125.33     30.46 o 
 -14   2   0        2.14      -10.01     13.05 o 
 -13   2   0      826.36      831.78     29.46 o 
 -12   2   0       45.51       43.78     12.25 o 
 -11   2   0      278.74      291.47     17.43 o 
 -10   2   0        6.25        2.88      5.42 o 
  -9   2   0        0.42       -0.66      4.40 o 
  -8   2   0     1426.62     1290.63     30.81 o 
  -7   2   0      832.90      680.67     25.11 o 
  -6   2   0     3874.13     4225.55     68.37 o 
  -5   2   0      176.20      171.58     16.28 o 
  -4   2   0      685.96      685.62     16.52 o 
  -3   2   0    29215.47    30301.92    520.77 o 
  -2   2   0    15585.71    16090.32    217.78 o 
  -1   2   0     3427.34     3617.75     52.31 o 
   0   2   0     1974.95     1968.38     29.87 o 
   1   2   0      555.71      631.21     12.36 o 
   2   2   0     2123.57     2300.97     63.02 o 
   3   2   0        5.42       12.87      4.35 o 
   4   2   0       71.76       91.68      9.88 o 
   5   2   0        7.23        6.06      3.38 o 
   6   2   0     5252.21     5339.56     82.82 o 
   7   2   0      267.18      213.79     24.38 o 
   8   2   0       31.87       36.07      6.09 o 
   9   2   0      115.12      124.75     10.35 o 
  10   2   0      559.17      526.74     20.19 o 
  11   2   0       36.55       42.12     11.37 o 
  12   2   0       55.24       72.16     13.81 o 
  13   2   0       61.67       87.49     17.62 o 
  14   2   0      246.64      243.68     25.51 o 
  15   2   0       81.78       71.59     34.38 o 
  16   2   0        3.95      -13.49     13.49 o 
 -16   3   0      194.88      179.72     36.99 o 
 -15   3   0       93.04       80.94     26.54 o 
 -14   3   0       57.02       56.14     20.89 o 
 -13   3   0      288.30      248.78     18.49 o 
 -12   3   0      111.91      102.10     12.54 o 
 -11   3   0      389.28      377.25     19.85 o 
 -10   3   0     1809.02     1747.40     40.94 o 
  -9   3   0      248.60      206.91     13.82 o 
  -8   3   0      495.50      464.16     17.52 o 
  -7   3   0      100.14      110.75      9.20 o 
  -6   3   0     2303.90     2031.48     50.33 o 
  -5   3   0      215.52      243.80     15.10 o 
  -4   3   0      441.77      420.44     12.94 o 
  -3   3   0     2534.98     2756.15     44.48 o 
  -2   3   0      276.46      339.02      9.81 o 
  -1   3   0     7914.85     7951.33    137.51 o 
   0   3   0     1903.06     1901.63     30.92 o 
   1   3   0     3411.59     3550.92     53.25 o 
   2   3   0     1613.43     1688.72     29.10 o 
   3   3   0        4.16        3.48      4.79 o 
   4   3   0      323.06      373.12     11.49 o 
   5   3   0    21569.83    21716.32    297.62 o 
   6   3   0     4386.05     4766.28     75.53 o 
   7   3   0        7.92       27.98      5.39 o 
   8   3   0      494.07      471.62     27.77 o 
   9   3   0      544.48      547.81     18.93 o 
  10   3   0       16.93       31.81     10.00 o 
  11   3   0      909.88      884.28     52.44 o 
  12   3   0       80.50       98.23     29.37 o 
  13   3   0       18.84       32.57     16.97 o 
  14   3   0      137.48      128.71     21.76 o 
  15   3   0        4.73       15.12     11.82 o 
 -15   4   0       31.25       33.07     19.58 o 
 -14   4   0       81.89       79.42     16.46 o 
 -13   4   0        4.26       12.66      9.83 o 
 -12   4   0      245.76      222.72     21.21 o 
 -11   4   0      101.22       80.42     13.31 o 
 -10   4   0      497.84      463.81     20.52 o 
  -9   4   0      662.21      650.63     22.38 o 
  -8   4   0     2584.31     2244.83     48.76 o 
  -7   4   0      931.20      885.83     24.04 o 
  -6   4   0      854.88      983.06     24.67 o 
  -5   4   0      969.59      949.57     23.06 o 
  -4   4   0      329.31      396.00     13.15 o 
  -3   4   0      541.73      601.22     15.60 o 
  -2   4   0     1006.95     1084.85     21.94 o 
  -1   4   0      237.64      279.39      9.09 o 
   0   4   0     2521.30     2615.76     43.90 o 
   1   4   0      829.69      900.73     18.86 o 
   2   4   0     1228.33     1171.78     39.62 o 
   3   4   0     1754.86     1664.21     44.86 o 
   4   4   0     1699.95     1791.54     33.52 o 
   5   4   0       36.76       40.26      5.65 o 
   6   4   0       21.65       25.78      6.95 o 
   7   4   0     2023.95     1915.19     59.99 o 
   8   4   0        6.34        6.44      4.38 o 
   9   4   0      266.97      281.02     14.30 o 
  10   4   0     1468.45     1447.10     48.68 o 
  11   4   0       65.80       52.30     13.14 o 
  12   4   0       28.37       16.54     11.75 o 
  13   4   0      516.96      571.43     99.00 o 
  14   4   0       43.56       60.85     15.68 o 
  15   4   0       66.29      103.61     30.03 o 
 -15   5   0       21.16       -0.44     16.97 o 
 -14   5   0       13.50        9.47     18.71 o 
 -13   5   0      103.41      139.60     19.83 o 
 -12   5   0        3.70        0.08      7.01 o 
 -11   5   0      204.30      194.50     16.06 o 
 -10   5   0     1036.92     1025.38     30.70 o 
  -9   5   0     4631.93     4541.19     80.01 o 
  -8   5   0      317.32      258.69     14.73 o 
  -7   5   0      993.78      898.24     24.89 o 
  -6   5   0       95.63       81.69      8.51 o 
  -5   5   0      655.17      718.37     19.98 o 
  -4   5   0       93.90      126.56      8.70 o 
  -3   5   0       14.54       -1.82      3.05 o 
  -2   5   0        0.18        0.45      2.98 o 
  -1   5   0     2121.30     2148.48     37.56 o 
   0   5   0     3387.20     3442.54     54.99 o 
   1   5   0        7.29        4.79      3.01 o 
   2   5   0      783.53      737.89     19.22 o 
   3   5   0       65.20       83.61     11.78 o 
   4   5   0      228.55      208.50     13.63 o 
   5   5   0     1851.97     1891.73     51.61 o 
   6   5   0       39.67       29.69      5.97 o 
   7   5   0      270.57      279.44     22.27 o 
   8   5   0        3.14       -2.48      4.26 o 
   9   5   0      147.68      146.55     25.24 o 
  10   5   0      875.18      848.23     37.17 o 
  11   5   0     1915.34     1901.61     60.98 o 
  12   5   0      425.17      441.99     32.24 o 
  13   5   0       11.09       14.37     11.27 o 
  14   5   0        2.75        3.82     10.87 o 
  15   5   0        6.68        8.92     12.00 o 
 -15   6   0        0.12        0.44     10.72 o 
 -14   6   0      291.02      289.86     28.14 o 
 -13   6   0        0.42        4.61     12.62 o 
 -12   6   0        9.82        3.26      7.95 o 
 -11   6   0     1331.55     1378.85     38.31 o 
 -10   6   0      293.94      302.72     18.31 o 
  -9   6   0      190.88      193.68     14.61 o 
  -8   6   0        2.73       10.01      5.94 o 
  -7   6   0      804.51      845.47     24.85 o 
  -6   6   0       17.60       18.34      8.91 o 
  -5   6   0     4121.14     4124.62     69.07 o 
  -4   6   0      328.01      378.53     21.86 o 
  -3   6   0      387.97      400.22     14.00 o 
  -2   6   0       21.19       47.82      5.95 o 
  -1   6   0      284.13      229.91     11.32 o 
   0   6   0      186.60      233.17     10.54 o 
   1   6   0     3715.99     3851.54     63.57 o 
   2   6   0      122.46      142.21      9.18 o 
   3   6   0       39.09       43.63      6.09 o 
   4   6   0     5518.33     5350.18     84.75 o 
   5   6   0      621.88      681.26     19.91 o 
   6   6   0      127.12      125.97     16.56 o 
   7   6   0      530.02      520.85     25.84 o 
   8   6   0       91.45       85.03     13.22 o 
   9   6   0      467.90      531.93     46.13 o 
  10   6   0     5054.46     5004.60    114.92 o 
  11   6   0       75.97       50.85     13.88 o 
  12   6   0       54.40       48.30     14.11 o 
  13   6   0      388.53      387.77     32.33 o 
  14   6   0       31.39       19.91     13.32 o 
 -14   7   0       93.41      101.44     18.92 o 
 -13   7   0        0.04        8.23     10.77 o 
 -12   7   0      588.88      621.36     27.17 o 
 -11   7   0       13.36       12.32      7.86 o 
 -10   7   0        1.09       -0.39      7.89 o 
  -9   7   0      177.37      179.47     14.78 o 
  -8   7   0     2210.84     2232.87     47.97 o 
  -7   7   0     2984.00     3020.14     62.18 o 
  -6   7   0      239.71      184.04     19.70 o 
  -5   7   0      927.35      873.00     24.09 o 
  -4   7   0      534.21      558.96     18.15 o 
  -3   7   0     1746.15     1678.03     34.85 o 
  -2   7   0      424.50      466.69     40.98 o 
  -1   7   0     1810.77     1903.63     37.21 o 
   0   7   0      109.19      106.81      8.56 o 
   1   7   0     1041.61     1118.81     30.16 o 
   2   7   0      471.68      523.10     17.16 o 
   3   7   0      137.53      139.98     10.26 o 
   4   7   0      192.12      215.61     12.34 o 
   5   7   0        3.82       -2.24      4.01 o 
   6   7   0       31.62       33.81      6.67 o 
   7   7   0       69.55       59.34     11.06 o 
   8   7   0     5653.27     5539.67    234.77 o 
   9   7   0      219.83      286.11     24.56 o 
  10   7   0        3.63        4.23      9.52 o 
  11   7   0       48.31       78.10     19.36 o 
  12   7   0      698.63      678.43     86.60 o 
  13   7   0       34.12       31.01     19.15 o 
  14   7   0       32.03       32.50     16.54 o 
 -14   8   0        4.77       16.97     18.71 o 
 -13   8   0       39.15       26.11     20.02 o 
 -12   8   0       91.16       86.89     16.79 o 
 -11   8   0       25.45       38.49      9.72 o 
 -10   8   0      180.62      137.28     14.01 o 
  -9   8   0     1029.01      993.25     30.84 o 
  -8   8   0      276.83      263.95     17.09 o 
  -7   8   0      341.77      353.90     19.56 o 
  -6   8   0       16.31       14.65      5.95 o 
  -5   8   0     1212.02     1276.32     31.57 o 
  -4   8   0     1719.92     1619.44     48.57 o 
  -3   8   0      932.69      926.20     31.43 o 
  -2   8   0     2097.19     1937.22     39.45 o 
  -1   8   0       17.74       23.09      5.33 o 
   0   8   0     1298.76     1360.94     33.70 o 
   1   8   0      903.93      871.32     29.16 o 
   2   8   0       64.32       63.94      9.84 o 
   3   8   0      789.50      813.36     23.59 o 
   4   8   0        0.01       10.22      5.19 o 
   5   8   0     1243.38     1179.16     30.90 o 
   6   8   0      441.55      414.36     17.72 o 
   7   8   0      640.79      692.75     55.92 o 
   8   8   0       41.27       44.99     12.15 o 
   9   8   0      257.05      266.96     43.08 o 
  10   8   0     2087.82     2055.93     65.39 o 
  11   8   0      717.19      762.85     38.77 o 
  12   8   0       68.99       70.16     15.99 o 
  13   8   0        0.17        3.85     11.64 o 
 -13   9   0        0.23        7.83     17.84 o 
 -12   9   0      110.75      120.97     30.03 o 
 -11   9   0        2.79        4.40     10.13 o 
 -10   9   0       20.30       11.04     10.96 o 
  -9   9   0     1242.41     1302.86     36.93 o 
  -8   9   0        6.51       -4.03      6.29 o 
  -7   9   0      121.88      109.36     11.96 o 
  -6   9   0     2638.94     2713.70     54.92 o 
  -5   9   0       58.42       57.21      8.60 o 
  -4   9   0       53.60       45.56      9.98 o 
  -3   9   0      156.08      136.36     13.40 o 
  -2   9   0      315.75      301.67     14.52 o 
  -1   9   0     3481.50     3453.49     62.05 o 
   0   9   0      377.95      335.40     15.35 o 
   1   9   0     1774.40     1721.10     38.14 o 
   2   9   0      525.22      490.29     18.45 o 
   3   9   0        5.54       -4.67      4.67 o 
   4   9   0      332.15      340.53     20.05 o 
   5   9   0       18.73       13.32      6.42 o 
   6   9   0     1170.03     1201.86     42.48 o 
   7   9   0        0.55        1.83      7.53 o 
   8   9   0      110.21       66.89     13.53 o 
   9   9   0      745.42      772.54     58.09 o 
  10   9   0      194.20      195.82     23.22 o 
  11   9   0       40.76       58.52     15.79 o 
  12   9   0       12.94       20.20     13.14 o 
  13   9   0       67.04       53.80     17.06 o 
 -13  10   0      143.43      144.04     33.94 o 
 -12  10   0        0.04        1.74     16.54 o 
 -11  10   0      158.47      120.10     30.03 o 
 -10  10   0       68.02       89.89     21.32 o 
  -9  10   0       90.58       74.67     15.79 o 
  -8  10   0        1.50        4.20      8.89 o 
  -7  10   0      149.01      170.07     19.55 o 
  -6  10   0       42.94       25.31     16.32 o 
  -5  10   0       11.76        0.84      9.79 o 
  -4  10   0        1.22       -0.46      6.47 o 
  -3  10   0      727.98      708.62     23.32 o 
  -2  10   0      666.24      614.85     26.47 o 
  -1  10   0        5.74        0.55      6.23 o 
   0  10   0       78.74       55.46      8.49 o 
   1  10   0     1174.85     1182.53     35.96 o 
   2  10   0     2935.95     3052.45     59.24 o 
   3  10   0        7.31       -0.78      5.49 o 
   4  10   0        0.26       -3.33      5.16 o 
   5  10   0      144.12      159.24     21.02 o 
   6  10   0       29.32       13.10     17.41 o 
   7  10   0      126.57       86.48     15.12 o 
   8  10   0       37.56       47.76     13.71 o 
   9  10   0      354.26      378.48     34.38 o 
  10  10   0       49.16       49.47     26.76 o 
  11  10   0        1.45        2.83     10.77 o 
  12  10   0       42.13       15.83     31.33 o 
 -12  11   0      340.68      402.09     53.96 o 
 -11  11   0      108.68      122.28     31.77 o 
 -10  11   0       40.85       46.86     26.33 o 
  -9  11   0       50.09       43.38     16.10 o 
  -8  11   0     1045.93     1106.47     45.52 o 
  -7  11   0       20.62        7.85     15.88 o 
  -6  11   0      252.64      268.21     54.40 o 
  -5  11   0       80.06       67.11     13.91 o 
  -4  11   0       66.33       53.37     12.55 o 
  -3  11   0      204.86      178.29     27.63 o 
  -2  11   0        5.18       10.41      8.47 o 
  -1  11   0       25.24       32.78      7.97 o 
   0  11   0     1234.99     1115.20     31.00 o 
   1  11   0      560.22      525.82     21.24 o 
   2  11   0     2303.81     2321.24     50.51 o 
   3  11   0     2513.12     2514.12     89.09 o 
   4  11   0      493.64      516.36     22.24 o 
   5  11   0       32.91       41.66     11.70 o 
   6  11   0       41.15       52.93     13.36 o 
   7  11   0        6.14        8.07      9.41 o 
   8  11   0        0.23        8.46      9.52 o 
   9  11   0       70.43       68.31     33.51 o 
  10  11   0       46.57       50.93     14.99 o 
  11  11   0        4.33       16.02     12.65 o 
 -11  12   0      188.91      196.69     40.47 o 
 -10  12   0      413.94      464.75     57.01 o 
  -9  12   0       15.89       18.74     12.65 o 
  -8  12   0        4.88       10.88     13.93 o 
  -7  12   0       26.45       28.79     12.44 o 
  -6  12   0      257.02      277.70     48.09 o 
  -5  12   0       59.71       64.14     14.37 o 
  -4  12   0      456.41      527.37     32.33 o 
  -3  12   0      379.97      295.57     56.57 o 
  -2  12   0     1508.20     1489.71     52.18 o 
  -1  12   0     5173.15     5274.66    241.08 o 
   0  12   0        2.22        3.95      9.07 o 
   1  12   0      118.32      127.94     25.67 o 
   2  12   0     1603.82     1533.85     39.97 o 
   3  12   0      113.87      137.17     16.64 o 
   4  12   0       46.76       49.57     13.22 o 
   5  12   0      126.80      106.15     26.33 o 
   6  12   0      107.87      123.34     18.77 o 
   7  12   0       64.81       99.25     17.51 o 
   8  12   0       12.20       28.94     12.32 o 
   9  12   0       75.88       66.43     21.98 o 
  10  12   0       12.96       13.84     12.26 o 
 -10  13   0       33.37       52.65     25.24 o 
  -9  13   0      642.50      694.52     67.45 o 
  -8  13   0        7.09        0.81     11.19 o 
  -7  13   0      346.01      338.21     38.08 o 
  -6  13   0      261.74      255.65     26.07 o 
  -5  13   0        2.65       -9.08      9.08 o 
  -4  13   0      512.79      487.82     43.08 o 
  -3  13   0      125.98      123.27     18.65 o 
  -2  13   0      172.88      150.45     42.65 o 
  -1  13   0      206.55      199.68     46.78 o 
   0  13   0      306.13      315.96     27.69 o 
   1  13   0        5.95        2.30      9.66 o 
   2  13   0      105.63      118.22     19.36 o 
   3  13   0      124.90      160.84     34.60 o 
   4  13   0      106.50      104.87     27.42 o 
   5  13   0        1.25        4.79     15.23 o 
   6  13   0       89.23       73.72     24.15 o 
   7  13   0        0.29       11.15     10.89 o 
   8  13   0       99.46      135.06     29.59 o 
   9  13   0      804.06      911.93     47.23 o 
  -9  14   0        6.58       20.89     23.50 o 
  -8  14   0       23.03       19.49     27.20 o 
  -7  14   0     1076.91     1157.17     84.64 o 
  -6  14   0      318.25      356.48     68.97 o 
  -5  14   0       16.41        4.35     10.96 o 
  -4  14   0       95.79      127.74     56.57 o 
  -3  14   0       13.53       17.12     11.39 o 
  -2  14   0      204.33      202.50     23.91 o 
  -1  14   0       97.11       94.24     18.15 o 
   0  14   0        1.03       -8.42      8.42 o 
   1  14   0       84.52       75.28     16.46 o 
   2  14   0       51.90       46.64     14.84 o 
   3  14   0       48.59       35.03     13.85 o 
   4  14   0      240.18      331.16     44.82 o 
   5  14   0      466.85      512.62     55.70 o 
   6  14   0        2.73        8.70     18.28 o 
   7  14   0        2.47        7.40     15.67 o 
   8  14   0      527.23      579.20     62.23 o 
  -7  15   0      698.27      793.29     45.67 o 
  -6  15   0      188.14      262.81     65.93 o 
  -5  15   0        4.50       12.84     17.62 o 
  -4  15   0       25.93       24.11     12.97 o 
  -3  15   0       64.66       73.13     16.62 o 
  -2  15   0       46.19       34.91     13.68 o 
  -1  15   0        0.04       -4.07     10.03 o 
   0  15   0        4.25       -3.66     14.58 o 
   1  15   0      171.14      180.31     33.73 o 
   2  15   0       11.50       24.09     14.29 o 
   3  15   0       27.70       38.29     22.63 o 
   4  15   0       54.91       70.93     26.11 o 
   5  15   0       78.13       74.41     28.72 o 
   6  15   0       24.16       76.59     28.72 o 
  -5  16   0      135.15      124.52     22.47 o 
  -4  16   0      293.90      251.98     68.32 o 
  -3  16   0       52.07       50.84     35.90 o 
  -2  16   0       30.55        2.27     12.75 o 
  -1  16   0       36.67       41.25     16.13 o 
   0  16   0        4.62       13.89     14.01 o 
   1  16   0       13.52       14.66     13.88 o 
   2  16   0        4.85        3.48     18.71 o 
   3  16   0       24.66       24.37     20.02 o 
   4  16   0       14.55       -2.18     18.28 o 
  -2 -16   1      209.00      184.94     38.29 o 
  -1 -16   1      200.77      259.14     30.66 o 
   0 -16   1        0.20        1.67     12.51 o 
   1 -16   1      231.22      239.52     28.37 o 
   2 -16   1       11.73        8.58     13.93 o 
   3 -16   1        0.27       -4.26     15.01 o 
   4 -16   1      213.01      235.94     29.26 o 
  -5 -15   1       39.38       34.81     23.93 o 
  -4 -15   1      182.12      178.42     36.99 o 
  -3 -15   1        3.10      -10.01     14.80 o 
  -2 -15   1      304.96      368.68     60.05 o 
  -1 -15   1       40.49       65.43     17.37 o 
   0 -15   1       96.71      100.73     20.45 o 
   1 -15   1        1.63        7.54     11.64 o 
   2 -15   1        0.44       -5.41     10.28 o 
   3 -15   1       42.66       27.32     18.06 o 
   4 -15   1        2.75       18.91     12.86 o 
   5 -15   1       37.55       65.77     17.59 o 
   6 -15   1      166.21      146.81     36.34 o 
   7 -15   1      773.33      837.02     71.58 o 
  -7 -14   1       47.21       90.51     29.59 o 
  -6 -14   1        1.71       31.33     20.89 o 
  -5 -14   1      345.97      375.54     49.61 o 
  -4 -14   1       71.35       59.62     24.80 o 
  -3 -14   1      326.33      372.93     48.74 o 
  -2 -14   1       61.57      106.82     22.19 o 
  -1 -14   1       92.26       77.01     17.23 o 
   0 -14   1      290.55      358.35     31.69 o 
   1 -14   1       23.27       30.46     12.31 o 
   2 -14   1        4.33       -3.26     10.46 o 
   3 -14   1       74.61       83.20     23.50 o 
   4 -14   1      258.56      227.89     30.46 o 
   5 -14   1     1112.37     1168.21     51.05 o 
   6 -14   1      127.19      128.24     28.94 o 
   7 -14   1        0.42       -0.50     11.64 o 
   8 -14   1      359.41      403.17     61.14 o 
   9 -14   1      177.02      292.68     45.91 o 
  -9 -13   1       23.41       33.07     23.50 o 
  -8 -13   1        4.70       -2.61     15.23 o 
  -7 -13   1       75.10      103.57     28.72 o 
  -6 -13   1      462.95      444.30     52.65 o 
  -5 -13   1      648.88      693.65     60.92 o 
  -4 -13   1      468.18      392.52     47.43 o 
  -3 -13   1      516.88      520.37     71.37 o 
  -2 -13   1      149.94      130.34     19.66 o 
  -1 -13   1       42.76       30.80     12.44 o 
   0 -13   1        1.10        2.97     16.97 o 
   1 -13   1      480.49      429.32     32.00 o 
   2 -13   1        0.14       -2.96      8.69 o 
   3 -13   1      203.71      184.18     22.41 o 
   4 -13   1      373.25      375.87     30.73 o 
   5 -13   1        9.51        3.60     15.01 o 
   6 -13   1     1020.02      977.80     45.16 o 
   7 -13   1       74.81       59.01     16.32 o 
   8 -13   1        5.33       -7.40      9.83 o 
   9 -13   1      320.06      380.25     45.47 o 
  10 -13   1      152.02      173.19     38.29 o 
 -10 -12   1      138.47      144.62     23.42 o 
  -9 -12   1      161.38      165.23     23.47 o 
  -8 -12   1      103.01      109.48     19.39 o 
  -7 -12   1       19.40       16.38     11.68 o 
  -6 -12   1      257.06      276.54     25.53 o 
  -5 -12   1        6.87        8.76     10.30 o 
  -4 -12   1      302.79      299.34     45.47 o 
  -3 -12   1      174.74      165.57     20.46 o 
  -2 -12   1     1055.37     1117.32     44.64 o 
  -1 -12   1      118.09      111.69     17.10 o 
   0 -12   1      125.97      114.11     17.06 o 
   1 -12   1      487.05      459.80     45.47 o 
   2 -12   1       28.27       35.43     12.20 o 
   3 -12   1      211.28      209.30     23.16 o 
   4 -12   1      168.24      180.45     21.65 o 
   5 -12   1      361.97      329.30     76.15 o 
   6 -12   1       53.00       46.40     13.68 o 
   7 -12   1       14.42        1.29      9.01 o 
   8 -12   1       33.78       57.11     14.37 o 
   9 -12   1      154.34      157.86     22.66 o 
  10 -12   1        0.45       -7.40     10.77 o 
  11 -12   1       55.13       52.22     27.85 o 
 -11 -11   1       22.38       24.00     13.68 o 
 -10 -11   1       50.11       28.05     13.17 o 
  -9 -11   1        0.59       -4.73     10.10 o 
  -8 -11   1       62.08       72.40     16.44 o 
  -7 -11   1       70.34       76.45     25.24 o 
  -6 -11   1      629.75      593.49     32.83 o 
  -5 -11   1       61.73       59.62     25.24 o 
  -4 -11   1      109.68      115.40     12.73 o 
  -3 -11   1       77.66       64.46     10.24 o 
  -2 -11   1      120.90      129.96     14.12 o 
  -1 -11   1      662.89      626.90     23.51 o 
   0 -11   1        3.55       15.04     10.28 o 
   1 -11   1     1689.98     1677.51     54.62 o 
   2 -11   1     1146.63     1082.71     43.52 o 
   3 -11   1      875.23      861.62     37.65 o 
   4 -11   1      515.21      468.11     29.86 o 
   5 -11   1        3.35        5.85      9.17 o 
   6 -11   1       25.13       27.92     24.59 o 
   7 -11   1        7.30        7.23     10.44 o 
   8 -11   1       17.81       17.16     11.27 o 
   9 -11   1        4.18        6.96     10.15 o 
  10 -11   1      391.54      489.67     35.12 o 
  11 -11   1      214.83      330.03     30.59 o 
  12 -11   1        0.17      -15.23     15.23 o 
 -12 -10   1       99.70       93.52     23.28 o 
 -11 -10   1      763.75      711.08     42.82 o 
 -10 -10   1      284.25      292.43     28.54 o 
  -9 -10   1       17.91       14.99     11.29 o 
  -8 -10   1       98.84       61.40     14.53 o 
  -7 -10   1      598.16      533.16     48.96 o 
  -6 -10   1       13.53        5.52      8.46 o 
  -5 -10   1       47.77       59.00      9.83 o 
  -4 -10   1      513.85      449.69     21.60 o 
  -3 -10   1      408.62      394.56     19.62 o 
  -2 -10   1       16.44       18.31      7.01 o 
  -1 -10   1      352.24      333.70     21.15 o 
   0 -10   1     4442.85     4366.76     94.24 o 
   1 -10   1     2156.12     2117.98     44.76 o 
   2 -10   1      160.93      151.34     22.41 o 
   3 -10   1     1441.44     1465.21     48.40 o 
   4 -10   1       28.04       26.43     10.03 o 
   5 -10   1      257.05      246.50     22.43 o 
   6 -10   1      245.60      224.75     27.42 o 
   7 -10   1        8.33        1.98      9.30 o 
   8 -10   1        0.54       -4.14      8.42 o 
   9 -10   1      391.98      413.93     30.40 o 
  10 -10   1      302.30      333.32     28.61 o 
  11 -10   1      163.27      230.52     36.55 o 
  12 -10   1      358.39      317.23     46.56 o 
  13 -10   1       99.10       90.51     30.03 o 
 -12  -9   1       11.03       -3.30     10.53 o 
 -11  -9   1       18.17        5.65     11.97 o 
 -10  -9   1       31.18       19.21     11.39 o 
  -9  -9   1     1200.33     1132.99     45.94 o 
  -8  -9   1        7.76        1.13      9.38 o 
  -7  -9   1      252.55      216.58     21.34 o 
  -6  -9   1       19.28       16.78      9.22 o 
  -5  -9   1      355.67      340.84     25.92 o 
  -4  -9   1     1321.59     1274.71     33.31 o 
  -3  -9   1      508.61      479.12     19.45 o 
  -2  -9   1     1038.28     1120.78     29.87 o 
  -1  -9   1     1629.78     1554.14     36.09 o 
   0  -9   1       34.68       45.94      7.33 o 
   1  -9   1      561.52      540.15     18.53 o 
   2  -9   1      112.71      108.82     13.63 o 
   3  -9   1       47.82       38.81      8.39 o 
   4  -9   1      333.37      329.96     15.69 o 
   5  -9   1       58.54       58.12     11.03 o 
   6  -9   1      699.35      664.31     31.10 o 
   7  -9   1      598.38      660.13     31.97 o 
   8  -9   1        7.58        3.26      8.21 o 
   9  -9   1      885.14      865.51     61.58 o 
  10  -9   1      177.31      150.28     24.80 o 
  11  -9   1      197.53      223.56     23.98 o 
  12  -9   1      172.23      161.62     40.47 o 
  13  -9   1      266.76      355.09     48.74 o 
  14  -9   1       13.44       19.15     22.19 o 
 -13  -8   1      252.93      286.60     30.62 o 
 -12  -8   1        6.07       18.25     19.15 o 
 -11  -8   1       69.49       49.83     14.00 o 
 -10  -8   1      102.78       94.02     17.85 o 
  -9  -8   1     1342.30     1272.04     48.14 o 
  -8  -8   1       78.76      129.10     17.38 o 
  -7  -8   1       40.04       22.19      9.54 o 
  -6  -8   1       29.33       48.63      8.38 o 
  -5  -8   1       22.29       27.10      7.25 o 
  -4  -8   1        2.62        3.50      7.48 o 
  -3  -8   1     1046.72     1080.59     33.01 o 
  -2  -8   1      447.10      447.03     28.08 o 
  -1  -8   1     1178.59     1149.40     28.28 o 
   0  -8   1       19.55       10.18      4.47 o 
   1  -8   1     1833.76     1796.83     36.95 o 
   2  -8   1       96.67       76.97     13.76 o 
   3  -8   1      764.24      705.23     44.58 o 
   4  -8   1      138.16      116.11     11.61 o 
   5  -8   1     1836.22     1905.44     49.78 o 
   6  -8   1     3899.95     3872.45     72.30 o 
   7  -8   1      735.22      656.04     25.79 o 
   8  -8   1        9.30       10.44      6.78 o 
   9  -8   1        0.10       -2.59      7.90 o 
  10  -8   1       46.09       54.60     10.39 o 
  11  -8   1      171.62      156.96     37.21 o 
  12  -8   1       17.11       20.30     14.36 o 
  13  -8   1       34.86       36.12     22.19 o 
  14  -8   1       10.38       22.63     20.45 o 
 -13  -7   1       17.40        0.58      9.97 o 
 -12  -7   1       34.04       48.52     14.46 o 
 -11  -7   1       11.73       40.24     13.48 o 
 -10  -7   1     2524.97     2293.26    132.07 o 
  -9  -7   1        1.49        6.50      9.20 o 
  -8  -7   1      364.73      347.47     25.49 o 
  -7  -7   1      450.34      469.12     19.76 o 
  -6  -7   1      463.10      475.27     18.40 o 
  -5  -7   1       61.19       81.37      9.22 o 
  -4  -7   1       36.07       32.45      6.27 o 
  -3  -7   1      494.47      603.62     22.37 o 
  -2  -7   1      557.13      502.28     17.06 o 
  -1  -7   1        0.18        2.32      3.48 o 
   0  -7   1      260.57      243.13     15.05 o 
   1  -7   1      394.30      400.60     23.34 o 
   2  -7   1       87.38       88.21      9.00 o 
   3  -7   1      770.18      736.83     21.77 o 
   4  -7   1      337.34      324.31     13.86 o 
   5  -7   1     2622.21     2495.89     47.92 o 
   6  -7   1       12.99       15.77      9.62 o 
   7  -7   1      304.49      291.15     15.82 o 
   8  -7   1       76.96       75.38     10.03 o 
   9  -7   1      137.44      102.02     14.93 o 
  10  -7   1      245.33      275.47     18.25 o 
  11  -7   1      180.63      151.66     19.03 o 
  12  -7   1       71.52       60.03     11.02 o 
  13  -7   1      145.44      168.00     19.79 o 
  14  -7   1        0.42       -5.22     16.97 o 
  15  -7   1       68.58       65.71     25.24 o 
 -14  -6   1        3.82       19.35     12.83 o 
 -13  -6   1       65.94       77.16     18.12 o 
 -12  -6   1      411.24      421.43     32.86 o 
 -11  -6   1       39.38       65.38     15.21 o 
 -10  -6   1       10.20        3.73      8.77 o 
  -9  -6   1       68.47       49.16     12.62 o 
  -8  -6   1     2152.64     2140.95     60.62 o 
  -7  -6   1       69.15       76.78      9.09 o 
  -6  -6   1       23.20       32.12      6.43 o 
  -5  -6   1      417.99      483.60     17.06 o 
  -4  -6   1     3058.14     3114.96     84.33 o 
  -3  -6   1      698.99      788.84     21.41 o 
  -2  -6   1       51.49       36.28      5.62 o 
  -1  -6   1       74.14       63.89      6.66 o 
   0  -6   1      693.86      732.12     18.95 o 
   1  -6   1     2258.53     2463.38     47.30 o 
   2  -6   1     2246.59     2316.48     60.80 o 
   3  -6   1      624.97      428.62     18.25 o 
   4  -6   1     1646.65     1624.62     33.20 o 
   5  -6   1     2018.82     2088.82     41.06 o 
   6  -6   1      133.13      110.25      9.59 o 
   7  -6   1      408.28      344.97     15.61 o 
   8  -6   1       11.96        9.62      5.73 o 
   9  -6   1      106.46      112.06     18.00 o 
  10  -6   1     1830.14     1763.46     43.06 o 
  11  -6   1       95.25       92.61     12.17 o 
  12  -6   1        1.09       -5.84      5.84 o 
  13  -6   1       18.87        9.16      8.39 o 
  14  -6   1      202.11      230.52     25.21 o 
  15  -6   1        1.16       -5.70     11.68 o 
 -14  -5   1        3.18        1.36     11.23 o 
 -13  -5   1      690.37      688.27     39.53 o 
 -12  -5   1       29.20       37.82     13.19 o 
 -11  -5   1       58.31       76.83     14.73 o 
 -10  -5   1      312.40      274.20     24.45 o 
  -9  -5   1     2041.62     2304.06    129.24 o 
  -8  -5   1       42.94       55.05      8.02 o 
  -7  -5   1       34.63       40.19      6.88 o 
  -6  -5   1      675.99      707.15     42.43 o 
  -5  -5   1     1364.84     1378.51     30.59 o 
  -4  -5   1     6784.30     6815.79    103.54 o 
  -3  -5   1       96.09       71.01      9.45 o 
  -2  -5   1     1632.36     1873.52     49.17 o 
  -1  -5   1      290.22      326.81     15.69 o 
   0  -5   1      575.49      571.47     15.16 o 
   1  -5   1       39.88       53.58      9.22 o 
   2  -5   1      658.00      640.53     17.64 o 
   3  -5   1       81.90       58.38      5.77 o 
   4  -5   1     1388.21     1338.63     36.53 o 
   5  -5   1     1162.46     1281.65     39.87 o 
   6  -5   1       12.91       32.57      5.96 o 
   7  -5   1      420.77      403.21     16.30 o 
   8  -5   1      822.58      822.23     24.60 o 
   9  -5   1      859.48      876.67     26.79 o 
  10  -5   1     1587.38     1568.32     39.22 o 
  11  -5   1     2579.49     2688.82     57.30 o 
  12  -5   1      172.19      155.84     14.91 o 
  13  -5   1       15.49       25.27      9.37 o 
  14  -5   1       59.60       60.80     14.90 o 
  15  -5   1      116.92      107.05     28.72 o 
 -15  -4   1      162.45      164.11     24.22 o 
 -14  -4   1      166.85      227.03     27.20 o 
 -13  -4   1        1.50        9.11     10.65 o 
 -12  -4   1      119.56      120.40     22.19 o 
 -11  -4   1     2482.83     2521.86     80.07 o 
 -10  -4   1       41.11       14.35      9.35 o 
  -9  -4   1      116.50      105.02     10.53 o 
  -8  -4   1     1409.77     1466.08     34.19 o 
  -7  -4   1     1652.45     1641.03     35.77 o 
  -6  -4   1       95.71      108.05      9.10 o 
  -5  -4   1     1021.97      845.38     21.56 o 
  -4  -4   1     6491.42     7102.46    105.99 o 
  -3  -4   1       36.24       38.54      6.10 o 
  -2  -4   1     2969.33     2979.89     54.65 o 
  -1  -4   1     1317.18     1404.13     26.86 o 
   0  -4   1     1065.18     1127.79     22.08 o 
   1  -4   1      601.70      632.69     22.56 o 
   2  -4   1      239.32      185.29      8.64 o 
   3  -4   1      792.35      920.30     19.96 o 
   4  -4   1     1105.91     1125.32     24.26 o 
   5  -4   1     2362.43     2821.52     49.20 o 
   6  -4   1       27.45       54.13     12.04 o 
   7  -4   1     1906.77     1901.85     39.10 o 
   8  -4   1      680.18      690.23     21.88 o 
   9  -4   1      156.10      148.85     12.37 o 
  10  -4   1     4082.96     3932.57     72.33 o 
  11  -4   1       24.60       15.39      7.29 o 
  12  -4   1       22.17       15.78      7.69 o 
  13  -4   1      185.29      179.89     16.35 o 
  14  -4   1        1.92       -6.65      6.65 o 
  15  -4   1      177.47      194.08     34.38 o 
  16  -4   1       34.12       95.30     28.72 o 
 -15  -3   1        0.64       -2.61     16.54 o 
 -14  -3   1       86.38       97.18     18.77 o 
 -13  -3   1       59.20       46.36     16.97 o 
 -12  -3   1      323.63      279.63     25.65 o 
 -11  -3   1        1.86        7.63      8.05 o 
 -10  -3   1        0.75        1.41      8.05 o 
  -9  -3   1      423.09      476.13     18.85 o 
  -8  -3   1      270.92      250.70     14.99 o 
  -7  -3   1      536.01      460.41     16.48 o 
  -6  -3   1     1277.11     1196.18     27.32 o 
  -5  -3   1     1251.19     1356.51     28.67 o 
  -4  -3   1      340.44      391.16     12.93 o 
  -3  -3   1    37163.65    37419.49    501.96 o 
  -2  -3   1      325.34      335.32     16.66 o 
  -1  -3   1     9778.96    10342.34    143.77 o 
   0  -3   1     5849.77     6053.04     86.43 o 
   1  -3   1      808.75      736.33     16.83 o 
   2  -3   1      730.79      746.38     15.72 o 
   3  -3   1     6365.78     6741.65     97.14 o 
   4  -3   1     1931.99     2054.21     36.24 o 
   5  -3   1     8664.65     9340.32    134.61 o 
   6  -3   1     7812.09     8697.75    128.15 o 
   7  -3   1     2720.10     2702.75     49.82 o 
   8  -3   1      492.54      414.76     16.23 o 
   9  -3   1      163.23      147.55     12.02 o 
  10  -3   1      772.64      757.92     25.07 o 
  11  -3   1      398.70      377.67     24.42 o 
  12  -3   1      139.32      142.41     14.01 o 
  13  -3   1      520.20      475.51     25.47 o 
  14  -3   1       85.86       59.66     14.06 o 
  15  -3   1       14.96       11.31     18.28 o 
  16  -3   1       33.43       50.48     23.93 o 
 -15  -2   1        2.27       21.76     17.41 o 
 -14  -2   1        5.33       -8.57      8.98 o 
 -13  -2   1       23.28       40.37     12.44 o 
 -12  -2   1      130.37      154.20     19.49 o 
 -11  -2   1       84.37       77.78     14.11 o 
 -10  -2   1       19.71       12.92      6.74 o 
  -9  -2   1       16.93       10.56      6.64 o 
  -8  -2   1     1942.55     1824.78     44.07 o 
  -7  -2   1      419.46      353.81     32.21 o 
  -6  -2   1     5549.53     5743.04     89.29 o 
  -5  -2   1     6427.27     6453.30     96.89 o 
  -4  -2   1    10105.19    10232.73    144.94 o 
  -3  -2   1      118.76      148.91      7.24 o 
  -2  -2   1      130.05       95.82      5.49 o 
  -1  -2   1      685.56      695.79     14.21 o 
   0  -2   1      433.18      392.28      9.03 o 
   1  -2   1     6066.08     6302.86     89.00 o 
   2  -2   1     4315.24     4648.21     67.01 o 
   3  -2   1       65.48       56.01      4.60 o 
   4  -2   1     6735.41     6858.24     99.20 o 
   5  -2   1      106.36      138.96      9.16 o 
   6  -2   1        1.88       -3.31      3.31 o 
   7  -2   1     1287.72     1190.39     27.78 o 
   8  -2   1      259.37      256.61     13.56 o 
   9  -2   1     1576.70     1527.86     35.57 o 
  10  -2   1     2441.01     2364.58     49.42 o 
  11  -2   1      972.57      910.85     28.51 o 
  12  -2   1      184.12      148.86     13.86 o 
  13  -2   1        2.20        6.07      7.30 o 
  14  -2   1        0.65        2.92      9.35 o 
  15  -2   1       83.97       67.89     23.50 o 
  16  -2   1      355.60      429.07     51.78 o 
 -15  -1   1      700.15      651.87     63.53 o 
 -14  -1   1       12.12        5.46     11.10 o 
 -13  -1   1      279.15      289.18     39.38 o 
 -12  -1   1      188.93      188.89     20.38 o 
 -11  -1   1      214.87      247.81     16.55 o 
 -10  -1   1       20.50       14.86      7.47 o 
  -9  -1   1     2287.46     2348.06     63.37 o 
  -8  -1   1      289.91      323.35     15.02 o 
  -7  -1   1      122.47       91.50      8.40 o 
  -6  -1   1     8907.63     8402.72    124.14 o 
  -5  -1   1      666.32      651.64     17.33 o 
  -3  -1   1     1444.72     1506.39     26.73 o 
  -2  -1   1      735.67      844.06     20.24 o 
  -1  -1   1    18388.71    20025.89    271.54 o 
   0  -1   1    46853.22    42521.16    578.41 o 
   1  -1   1     9755.87    10239.35    239.34 o 
   2  -1   1    18120.99    18686.19    251.29 o 
   3  -1   1    12622.63    13296.19    181.46 o 
   4  -1   1     1303.61     1337.34     25.04 o 
   5  -1   1      921.84      797.93     18.83 o 
   6  -1   1       24.22       27.70      5.16 o 
   7  -1   1      228.05      328.16     13.20 o 
   8  -1   1     1001.78     1030.37     26.15 o 
   9  -1   1      252.15      261.98     14.38 o 
  10  -1   1        0.32       -3.09      5.96 o 
  11  -1   1      757.71      765.17     25.52 o 
  12  -1   1       72.61      107.61     12.24 o 
  13  -1   1       96.30      104.04     16.17 o 
  14  -1   1      518.97      654.05     46.13 o 
  15  -1   1      935.24      951.85     60.71 o 
  16  -1   1        4.45       26.98     20.45 o 
 -15   0   1      297.25      410.79     52.22 o 
 -14   0   1        0.90      -10.44     14.36 o 
 -13   0   1      365.33      325.09     27.18 o 
 -12   0   1        0.04       -5.66      7.38 o 
 -11   0   1      843.77      825.61     33.82 o 
 -10   0   1        7.08        3.42      5.50 o 
  -9   0   1       59.59       65.51     11.74 o 
  -8   0   1     1539.83     1511.61     34.26 o 
  -7   0   1      143.54       99.78      8.61 o 
  -6   0   1      877.84      925.68     22.90 o 
  -5   0   1       42.92       65.52      6.30 o 
  -4   0   1     2203.60     2138.63     36.80 o 
  -3   0   1      407.87      408.09     18.95 o 
  -2   0   1      579.84      621.22     12.77 o 
  -1   0   1     3968.77     4089.89     57.60 o 
   1   0   1        4.23        0.15      0.50 o 
   2   0   1      612.91      663.46     12.20 o 
   3   0   1     1230.99     1326.49     22.83 o 
   4   0   1     2800.85     2856.02     45.12 o 
   5   0   1      258.30      320.63     10.73 o 
   6   0   1     5725.69     5893.17     89.39 o 
   7   0   1        0.90       -0.87      3.49 o 
   8   0   1        5.11       15.96      4.65 o 
   9   0   1        0.60       -2.28      3.62 o 
  10   0   1       20.58       22.34      6.41 o 
  11   0   1      159.47      138.47     12.28 o 
  12   0   1     1440.65     1464.51     38.24 o 
  13   0   1      288.97      243.65     23.17 o 
  14   0   1       30.54       29.03     23.72 o 
  15   0   1     1491.94     1584.01     57.99 o 
  16   0   1        7.19       -0.87     16.97 o 
 -15   1   1      134.09       65.27     25.67 o 
 -14   1   1       78.37      107.05     27.85 o 
 -13   1   1      371.17      422.01     29.48 o 
 -12   1   1      529.60      564.21     24.20 o 
 -11   1   1        3.24        7.77      6.43 o 
 -10   1   1       26.16       27.11      7.18 o 
  -9   1   1      836.20      876.84     25.60 o 
  -8   1   1       55.34       64.69      8.05 o 
  -7   1   1      158.81      157.71     12.47 o 
  -6   1   1      194.93      166.35     10.03 o 
  -5   1   1        4.72       -1.19      2.85 o 
  -4   1   1     2747.63     2934.64     70.75 o 
  -3   1   1    10185.74    10387.21    270.02 o 
  -2   1   1     4623.55     4714.21     67.43 o 
  -1   1   1     3887.67     3958.27     56.34 o 
   2   1   1    14271.79    15208.15    250.47 o 
   3   1   1    12613.26    13358.79    280.68 o 
   4   1   1      600.32      589.62     27.38 o 
   5   1   1      315.66      330.05     13.70 o 
   6   1   1     2141.08     2185.38     40.31 o 
   7   1   1       13.83       12.00      4.26 o 
   8   1   1      181.92      208.61     11.60 o 
   9   1   1       30.70       34.67      6.55 o 
  10   1   1      374.84      350.87     16.47 o 
  11   1   1       77.53       90.53     10.36 o 
  12   1   1      306.60      320.33     25.09 o 
  13   1   1       50.63       65.48     14.32 o 
  14   1   1      245.79      203.60     22.86 o 
  15   1   1     1183.94     1278.06     69.84 o 
  16   1   1      165.10      145.60     22.23 o 
 -15   2   1       73.32       78.76     26.54 o 
 -14   2   1      622.04      612.71     57.01 o 
 -13   2   1        5.47       11.65     11.11 o 
 -12   2   1     4797.13     4581.95     85.20 o 
 -11   2   1      102.22      117.99     12.46 o 
 -10   2   1      243.05      244.14     34.56 o 
  -9   2   1      211.30      172.31     12.78 o 
  -8   2   1      632.50      693.83     21.48 o 
  -7   2   1      133.95      148.43     10.40 o 
  -6   2   1      272.96      246.30     11.84 o 
  -5   2   1       88.17       64.52      6.34 o 
  -4   2   1     6748.35     6896.96    100.40 o 
  -3   2   1     3753.92     3842.76     58.17 o 
  -2   2   1     4454.53     4777.68     69.09 o 
  -1   2   1     8305.00     9033.22    124.16 o 
   0   2   1        5.39       13.33      2.43 o 
   1   2   1     3767.49     3923.85     55.94 o 
   2   2   1       49.47       60.19      5.06 o 
   3   2   1    35999.94    36023.99    528.64 o 
   4   2   1     2107.99     2168.37     35.56 o 
   5   2   1     8286.77     8623.33    123.35 o 
   6   2   1     2574.77     2791.23     47.48 o 
   7   2   1      105.06      163.19     13.64 o 
   8   2   1      788.46      686.74     25.32 o 
   9   2   1      365.77      360.12     15.62 o 
  10   2   1     1348.97     1446.26     53.80 o 
  11   2   1        3.36       -2.78      6.57 o 
  12   2   1      175.08      187.16     20.49 o 
  13   2   1       35.38       30.59     15.88 o 
  14   2   1      254.95      267.81     26.41 o 
  15   2   1        7.93       -0.73     10.65 o 
  16   2   1      470.49      555.17     73.54 o 
 -15   3   1      190.35      232.38     40.91 o 
 -14   3   1      494.15      478.24     51.78 o 
 -13   3   1      171.08      169.99     20.59 o 
 -12   3   1      481.12      485.98     23.24 o 
 -11   3   1        7.36       12.31      7.10 o 
 -10   3   1      110.89       85.66     10.61 o 
  -9   3   1       81.09       67.06      8.98 o 
  -8   3   1     1866.74     1741.94     48.61 o 
  -7   3   1       39.02       46.46      7.98 o 
  -6   3   1     8779.98     9380.46    137.71 o 
  -5   3   1        1.14        2.52      3.49 o 
  -4   3   1      566.09      480.09     13.88 o 
  -3   3   1     1956.39     1928.84     33.53 o 
  -2   3   1      549.19      596.62     13.81 o 
  -1   3   1     3522.83     3422.65     51.37 o 
   0   3   1     5907.69     6049.72     85.74 o 
   1   3   1    18221.79    18449.06    249.05 o 
   2   3   1     8543.60     9082.72    126.37 o 
   3   3   1       14.42       10.76      2.48 o 
   4   3   1      323.75      354.54     27.42 o 
   5   3   1      275.65      226.12     17.09 o 
   6   3   1       52.43       34.68      4.77 o 
   7   3   1     4253.43     4460.95     71.94 o 
   8   3   1     2125.94     2284.47     43.40 o 
   9   3   1     1378.84     1409.04     32.05 o 
  10   3   1      153.38      125.71     16.27 o 
  11   3   1      112.87       76.30     13.38 o 
  12   3   1        7.14       18.45      9.58 o 
  13   3   1      196.95      174.98     21.81 o 
  14   3   1      284.89      236.16     25.52 o 
  15   3   1        0.41        3.41     10.65 o 
  16   3   1       33.78       27.13     14.30 o 
 -15   4   1      144.81      207.57     37.42 o 
 -14   4   1       15.89        5.25     10.89 o 
 -13   4   1      118.61      111.87     18.00 o 
 -12   4   1      985.36      942.62     40.30 o 
 -11   4   1       14.86       20.19      7.61 o 
 -10   4   1     2661.94     2620.02     54.64 o 
  -9   4   1       82.43       90.06     10.26 o 
  -8   4   1      434.14      388.55     17.01 o 
  -7   4   1     1689.53     1636.70     68.60 o 
  -6   4   1      418.34      357.55     14.32 o 
  -5   4   1      848.89      895.41     24.14 o 
  -4   4   1     1755.03     1719.45     40.49 o 
  -3   4   1     5539.19     5959.41     88.65 o 
  -2   4   1     2120.14     2088.44     35.91 o 
  -1   4   1      811.91      908.86     23.73 o 
   0   4   1      263.67      275.23     11.95 o 
   1   4   1      351.93      350.73     10.77 o 
   2   4   1     3302.30     3359.17    101.37 o 
   3   4   1     5761.13     6032.18     88.62 o 
   4   4   1      344.68      328.61     10.82 o 
   5   4   1    22906.03    23817.12    458.24 o 
   6   4   1       44.24       40.76      5.17 o 
   7   4   1      792.87      781.39     19.98 o 
   8   4   1       32.79       42.12      5.80 o 
   9   4   1       93.41       97.91      8.18 o 
  10   4   1      464.12      463.75     49.61 o 
  11   4   1        0.07       -3.97      7.00 o 
  12   4   1       17.95        2.38      8.60 o 
  13   4   1      606.02      585.25     46.56 o 
  14   4   1       27.15       30.45     12.60 o 
  15   4   1        5.50       14.93     12.40 o 
 -15   5   1        3.54       15.67     17.41 o 
 -14   5   1        7.37       20.20     13.22 o 
 -13   5   1       13.21       -1.77     10.61 o 
 -12   5   1      111.63      138.75     18.61 o 
 -11   5   1     1273.44     1255.67     58.31 o 
 -10   5   1        3.34        0.44      6.19 o 
  -9   5   1     1186.00     1133.61     31.45 o 
  -8   5   1     1488.02     1508.79     35.91 o 
  -7   5   1     1732.15     1760.65     38.31 o 
  -6   5   1     1789.38     1806.02     38.03 o 
  -5   5   1      202.11      237.61     11.64 o 
  -4   5   1      712.94      878.34     21.94 o 
  -3   5   1     2573.33     2725.60     47.03 o 
  -2   5   1      387.23      392.84     12.79 o 
  -1   5   1      943.93      965.48     21.13 o 
   0   5   1     3511.92     3663.22     66.05 o 
   1   5   1      681.40      697.84     17.03 o 
   2   5   1      459.14      530.56     14.63 o 
   3   5   1      542.12      539.10     15.18 o 
   4   5   1     6895.95     6986.39    125.57 o 
   5   5   1       35.17       43.38      5.60 o 
   6   5   1     2714.77     2767.35     89.40 o 
   7   5   1      814.29      780.80     42.33 o 
   8   5   1      461.30      519.94     25.52 o 
   9   5   1      673.55      654.95     30.15 o 
  10   5   1      425.91      473.69     29.15 o 
  11   5   1      235.93      278.38     25.07 o 
  12   5   1        7.65       -6.81      8.49 o 
  13   5   1      610.66      562.66     46.13 o 
  14   5   1        0.59        7.82     11.20 o 
  15   5   1       65.92       36.62     18.93 o 
 -15   6   1       96.93       90.39     19.23 o 
 -14   6   1       54.86       67.85     15.92 o 
 -13   6   1       77.55       74.36     16.27 o 
 -12   6   1      314.34      348.22     28.62 o 
 -11   6   1       10.94        8.64      7.16 o 
 -10   6   1      236.27      244.61     17.03 o 
  -9   6   1     2257.17     2264.18     49.30 o 
  -8   6   1        9.51        9.64      6.14 o 
  -7   6   1      520.40      522.62     19.45 o 
  -6   6   1        0.35        0.58      4.27 o 
  -5   6   1        0.58        3.32      4.18 o 
  -4   6   1      239.44      194.94     14.36 o 
  -3   6   1     1522.40     1502.55     31.39 o 
  -2   6   1     1858.19     1964.25     37.16 o 
  -1   6   1    13444.80    13826.34    194.13 o 
   0   6   1     4701.43     4713.75     73.54 o 
   1   6   1      450.45      467.18     14.61 o 
   2   6   1        0.76       20.43      4.69 o 
   3   6   1       75.60       56.60      7.19 o 
   4   6   1     3568.75     3829.09     63.42 o 
   5   6   1        6.54       -2.04      3.52 o 
   6   6   1     2297.08     2157.16     58.58 o 
   7   6   1      974.71      966.96     26.47 o 
   8   6   1       54.35       48.19     10.72 o 
   9   6   1      833.87      798.74     34.77 o 
  10   6   1       36.15       18.79     15.45 o 
  11   6   1      426.20      416.33     29.99 o 
  12   6   1      587.61      519.64     49.39 o 
  13   6   1        6.35       15.23     11.39 o 
  14   6   1       52.15       50.03     14.84 o 
  15   6   1       15.41        3.22     14.80 o 
 -14   7   1      129.50      134.48     21.84 o 
 -13   7   1      492.03      474.20     33.99 o 
 -12   7   1       97.68       86.12     16.54 o 
 -11   7   1       34.83       48.06      9.91 o 
 -10   7   1       70.09       85.56     14.42 o 
  -9   7   1      527.31      545.99     22.38 o 
  -8   7   1     1121.80     1141.71     31.66 o 
  -7   7   1     2905.59     2812.14     55.12 o 
  -6   7   1       67.24       61.66      8.26 o 
  -5   7   1     2882.27     3055.44    103.79 o 
  -4   7   1      280.47      292.17     13.75 o 
  -3   7   1      209.42      223.75     11.90 o 
  -2   7   1      278.73      354.90     27.02 o 
  -1   7   1      197.71      152.79     16.91 o 
   0   7   1      752.83      736.97     20.01 o 
   1   7   1     8962.83     9163.03    195.76 o 
   2   7   1     1555.95     1786.77     35.91 o 
   3   7   1     1335.94     1225.06     28.11 o 
   4   7   1      500.84      471.66     16.38 o 
   5   7   1      127.34      118.50      9.36 o 
   6   7   1       52.25       48.96      6.85 o 
   7   7   1        3.30        9.82      7.40 o 
   8   7   1      248.59      239.41     21.53 o 
   9   7   1        0.38        6.19      7.81 o 
  10   7   1     3646.08     3645.35     92.15 o 
  11   7   1       10.80        0.65      8.31 o 
  12   7   1       45.01       69.48     15.69 o 
  13   7   1       74.57       82.01     32.42 o 
  14   7   1        7.63        4.57     11.39 o 
 -14   8   1       52.83       54.86     17.10 o 
 -13   8   1       22.49       27.45     13.38 o 
 -12   8   1      549.99      576.74     36.43 o 
 -11   8   1      170.86      152.86     20.20 o 
 -10   8   1        8.03        8.67      7.09 o 
  -9   8   1      877.84      797.34     27.50 o 
  -8   8   1       73.40       71.92     10.31 o 
  -7   8   1      109.12      123.90     12.13 o 
  -6   8   1     2352.07     2332.73     48.47 o 
  -5   8   1       10.00       14.94      5.78 o 
  -4   8   1      287.07      285.59     14.52 o 
  -3   8   1      283.77      237.24     12.98 o 
  -2   8   1     1995.24     2045.55     45.81 o 
  -1   8   1       61.45       89.44     15.23 o 
   0   8   1     1536.41     1328.76     30.30 o 
   1   8   1      123.39      143.44     10.43 o 
   2   8   1        6.26       -0.74      3.72 o 
   3   8   1      231.69      221.63     12.62 o 
   4   8   1      284.95      307.72     14.57 o 
   5   8   1      219.66      248.73     13.66 o 
   6   8   1      361.34      397.46     17.00 o 
   7   8   1      384.12      365.39     24.73 o 
   8   8   1      184.09      150.98     18.00 o 
   9   8   1     1883.20     1858.35     58.73 o 
  10   8   1       22.32       27.77     14.58 o 
  11   8   1       36.98       32.29     12.57 o 
  12   8   1      817.26      865.04     42.41 o 
  13   8   1       10.26        2.97     10.88 o 
  14   8   1        3.19       26.26     13.27 o 
 -13   9   1        0.76        2.61     19.15 o 
 -12   9   1        0.08      -10.88     15.67 o 
 -11   9   1       27.73       25.30     21.98 o 
 -10   9   1       59.72       68.65     16.18 o 
  -9   9   1       46.11       58.85     18.13 o 
  -8   9   1       17.25       28.82      9.25 o 
  -7   9   1      259.62      311.55     17.97 o 
  -6   9   1       80.03       76.72     10.03 o 
  -5   9   1      125.61      119.18     11.38 o 
  -4   9   1     2605.57     2643.18     66.67 o 
  -3   9   1      144.52      150.75     11.55 o 
  -2   9   1     2966.99     2962.25     64.08 o 
  -1   9   1      259.18      290.42     14.38 o 
   0   9   1      507.71      498.84     18.09 o 
   1   9   1      693.77      674.95     24.00 o 
   2   9   1        0.59       -0.95      4.03 o 
   3   9   1     1346.54     1406.28     48.78 o 
   4   9   1      278.80      233.04     14.21 o 
   5   9   1      224.66      279.26     15.56 o 
   6   9   1       84.53      113.11     22.63 o 
   7   9   1      298.41      283.75     23.42 o 
   8   9   1       21.07       12.84      9.60 o 
   9   9   1      713.56      660.06     95.95 o 
  10   9   1       20.13        8.53     27.20 o 
  11   9   1     1199.25     1164.26     49.35 o 
  12   9   1       19.77        2.40     10.56 o 
  13   9   1       91.44      107.07     20.00 o 
 -13  10   1       15.77       -3.05     18.28 o 
 -12  10   1       80.66       86.16     28.72 o 
 -11  10   1       13.32       10.01     18.28 o 
 -10  10   1      120.43       93.56     26.98 o 
  -9  10   1      830.16      801.87     37.82 o 
  -8  10   1      293.74      316.68     28.50 o 
  -7  10   1       78.43       65.58     10.35 o 
  -6  10   1     1212.11     1171.91     33.19 o 
  -5  10   1      139.06      162.13     13.57 o 
  -4  10   1      403.90      369.06     18.07 o 
  -3  10   1     1476.24     1341.47     35.25 o 
  -2  10   1     3991.69     3882.50     84.10 o 
  -1  10   1      122.23      114.96     10.81 o 
   0  10   1     1874.39     1804.40     40.49 o 
   1  10   1      163.53      198.80     18.34 o 
   2  10   1      849.12      855.32     25.82 o 
   3  10   1      944.89      937.54     39.75 o 
   4  10   1      193.59      180.96     13.85 o 
   5  10   1        0.16        0.07      5.72 o 
   6  10   1     1766.10     1748.78     54.09 o 
   7  10   1      215.15      197.52     20.38 o 
   8  10   1        0.18        6.79     10.66 o 
   9  10   1      871.60      919.31     41.20 o 
  10  10   1       18.59       26.66     12.63 o 
  11  10   1       10.25       -1.42     12.62 o 
  12  10   1      295.48      342.51     34.38 o 
  13  10   1      163.35      226.68     28.40 o 
 -12  11   1        0.31       27.85     23.50 o 
 -11  11   1        0.06        8.70     18.71 o 
 -10  11   1      725.20      658.83     61.36 o 
  -9  11   1       76.71       83.53     16.10 o 
  -8  11   1       65.82       66.80     15.74 o 
  -7  11   1      178.70      212.05     22.12 o 
  -6  11   1        0.08       -2.90     14.58 o 
  -5  11   1      196.76      135.57     17.67 o 
  -4  11   1      435.50      470.55     28.44 o 
  -3  11   1        0.84       -1.39      5.52 o 
  -2  11   1     4092.34     4224.72     83.04 o 
  -1  11   1      740.07      735.39     32.86 o 
   0  11   1      327.03      359.16     18.18 o 
   1  11   1      170.16      153.29     13.31 o 
   2  11   1     1205.50     1177.16     32.48 o 
   3  11   1      746.77      784.51     36.74 o 
   4  11   1      250.78      274.29     19.32 o 
   5  11   1      393.23      395.37     27.06 o 
   6  11   1        9.26       14.27      9.83 o 
   7  11   1      344.99      337.02     27.07 o 
   8  11   1       15.92        0.19     11.97 o 
   9  11   1      118.63      119.12     19.05 o 
  10  11   1       11.11       -0.83      9.48 o 
  11  11   1      221.81      286.69     46.13 o 
  12  11   1       70.26       67.53     17.78 o 
 -11  12   1       66.70       97.91     31.33 o 
 -10  12   1      140.25      150.13     34.38 o 
  -9  12   1        2.65      -14.36     16.54 o 
  -8  12   1      403.57      477.57     97.48 o 
  -7  12   1        4.53        8.92     14.80 o 
  -6  12   1       21.43       21.04     10.65 o 
  -5  12   1       35.48       28.60     11.49 o 
  -4  12   1       28.61       26.23     10.44 o 
  -3  12   1        3.14       -2.03     10.66 o 
  -2  12   1       94.27       76.52     25.24 o 
  -1  12   1       39.68       44.57     15.88 o 
   0  12   1       56.45       71.80     10.66 o 
   1  12   1        0.61        7.12      6.53 o 
   2  12   1      242.12      250.68     34.27 o 
   3  12   1     1755.84     1759.24     43.86 o 
   4  12   1       14.31       10.39      9.12 o 
   5  12   1       22.36       15.01     11.53 o 
   6  12   1       81.40       87.26     24.59 o 
   7  12   1       79.80       50.04     12.92 o 
   8  12   1      182.97      190.29     22.75 o 
   9  12   1      315.70      357.85     43.52 o 
  10  12   1       27.80        9.09     11.64 o 
  11  12   1        2.85      -10.41     10.41 o 
 -10  13   1        3.33      -11.75     17.84 o 
  -9  13   1       98.17      135.77     36.99 o 
  -8  13   1      160.91      124.89     32.64 o 
  -7  13   1      143.42      132.39     20.37 o 
  -6  13   1       30.71       31.03     13.93 o 
  -5  13   1        8.16        8.80     22.63 o 
  -4  13   1      195.65      222.32     36.34 o 
  -3  13   1      386.88      309.84     26.86 o 
  -2  13   1       47.49       35.79     11.80 o 
  -1  13   1      222.15      171.33     21.30 o 
   0  13   1      262.59      212.51     23.08 o 
   1  13   1       79.59       88.72     16.61 o 
   2  13   1       80.35       71.64     14.81 o 
   3  13   1     1130.47     1121.84     51.39 o 
   4  13   1      994.80     1083.02     78.98 o 
   5  13   1      465.99      473.72     92.69 o 
   6  13   1       61.64       77.86     18.06 o 
   7  13   1       39.36       37.78     13.98 o 
   8  13   1       64.88      101.46     25.67 o 
   9  13   1      128.07      152.76     22.61 o 
  10  13   1       71.01       57.57     17.69 o 
  -9  14   1      512.11      701.05     71.37 o 
  -8  14   1      117.96      110.97     33.07 o 
  -7  14   1      397.27      443.49     34.49 o 
  -6  14   1        1.53       -4.17      9.40 o 
  -5  14   1      561.98      545.90     35.95 o 
  -4  14   1      302.86      318.15     49.83 o 
  -3  14   1      158.72      153.05     20.77 o 
  -2  14   1       29.95       27.74     13.27 o 
  -1  14   1        0.04       -0.08      9.60 o 
   0  14   1     1121.61     1066.84     45.69 o 
   1  14   1      215.55      207.47     23.67 o 
   2  14   1      754.95      748.43     37.96 o 
   3  14   1      105.04      126.76     19.82 o 
   4  14   1        7.97       14.80     16.54 o 
   5  14   1       38.16       78.33     26.11 o 
   6  14   1       20.91        4.79     16.54 o 
   7  14   1      155.02      127.50     30.90 o 
   8  14   1        5.57        9.57     16.97 o 
   9  14   1      405.27      463.75     37.66 o 
  -7  15   1      179.40      249.35     45.26 o 
  -6  15   1       44.46       28.66     14.16 o 
  -5  15   1        1.23        0.80     10.76 o 
  -4  15   1      124.60      106.47     19.45 o 
  -3  15   1      285.23      292.08     28.85 o 
  -2  15   1       76.84       61.25     23.50 o 
  -1  15   1       82.65       94.27     19.01 o 
   0  15   1        1.11        0.73     10.30 o 
   1  15   1       58.14       74.59     17.29 o 
   2  15   1       38.29       34.19     14.11 o 
   3  15   1       87.48      144.47     32.64 o 
   4  15   1       11.70       37.42     22.63 o 
   5  15   1        0.46        0.00     16.10 o 
   6  15   1      195.98      166.67     36.55 o 
   7  15   1       26.89       -6.96     20.02 o 
  -5  16   1       79.50       79.67     18.89 o 
  -4  16   1      271.44      288.18     30.17 o 
  -3  16   1      163.67      196.53     25.27 o 
  -2  16   1       30.95       36.71     14.81 o 
  -1  16   1       46.37       43.42     15.57 o 
   0  16   1       50.37       67.84     17.51 o 
   1  16   1      185.77      214.51     26.54 o 
   2  16   1      106.08      162.75     33.94 o 
   3  16   1        0.62      -13.05     15.67 o 
   4  16   1      131.11      154.05     36.12 o 
   5  16   1      326.49      361.18     51.78 o 
   0 -16   2        0.87       10.98     14.61 o 
   1 -16   2        7.45       -3.60     12.51 o 
   2 -16   2      213.90      246.25     33.29 o 
  -4 -15   2      141.41      252.39     43.95 o 
  -3 -15   2      103.42       62.23     25.67 o 
  -2 -15   2       64.73       55.91     17.37 o 
  -1 -15   2      194.99      259.18     34.81 o 
   0 -15   2      112.83      100.07     20.14 o 
   1 -15   2      134.92      198.22     58.53 o 
   2 -15   2      159.78      170.72     33.94 o 
   3 -15   2       38.01       58.85     17.25 o 
   4 -15   2       46.69       62.11     30.46 o 
   5 -15   2      160.19      157.94     24.65 o 
   6 -15   2      492.48      523.07     76.81 o 
  -6 -14   2      107.44      146.21     33.07 o 
  -5 -14   2      564.55      802.00     70.06 o 
  -4 -14   2       57.81       47.00     25.24 o 
  -3 -14   2      227.78      188.43     36.12 o 
  -2 -14   2      479.92      458.40     35.35 o 
  -1 -14   2      228.07      232.14     26.62 o 
   0 -14   2      305.51      318.64     30.87 o 
   1 -14   2        0.00       -4.87      9.81 o 
   2 -14   2       49.22       58.25     23.28 o 
   3 -14   2      180.93      167.02     29.81 o 
   4 -14   2       75.27       62.70     15.98 o 
   5 -14   2       45.15       41.12     24.59 o 
   6 -14   2      105.99      129.90     26.11 o 
   7 -14   2      506.07      653.87     73.98 o 
   8 -14   2      110.76      148.09     38.95 o 
  -8 -13   2      149.54      154.92     34.81 o 
  -7 -13   2      215.39      291.12     44.39 o 
  -6 -13   2        1.49       -3.48     15.23 o 
  -5 -13   2      222.21      173.19     34.38 o 
  -4 -13   2       64.82       47.00     23.06 o 
  -3 -13   2       92.16      117.75     19.36 o 
  -2 -13   2      526.83      571.95     36.65 o 
  -1 -13   2      367.15      342.27     29.66 o 
   0 -13   2      234.22      259.04     47.43 o 
   1 -13   2      267.97      264.80     78.33 o 
   2 -13   2      131.15      104.96     18.21 o 
   3 -13   2       25.05       17.14     21.11 o 
   4 -13   2       45.77       65.21     15.98 o 
   5 -13   2      191.84      258.28     33.73 o 
   6 -13   2        3.05        4.21     10.66 o 
   7 -13   2      208.72      228.55     26.55 o 
   8 -13   2      141.63      152.74     23.11 o 
   9 -13   2      174.01      204.97     26.55 o 
  10 -13   2       90.06       89.09     42.86 o 
  -9 -12   2      110.36      100.46     19.76 o 
  -8 -12   2       74.34      110.10     30.46 o 
  -7 -12   2       15.42        2.18     14.36 o 
  -6 -12   2     1058.08     1030.46     68.32 o 
  -5 -12   2      150.99      153.61     30.90 o 
  -4 -12   2      470.82      483.81     32.53 o 
  -3 -12   2     1486.36     1564.27     90.51 o 
  -2 -12   2        5.44        9.16     10.45 o 
  -1 -12   2       79.13       72.98     15.43 o 
   0 -12   2        0.16       -8.42      8.55 o 
   1 -12   2      504.08      414.32     30.77 o 
   2 -12   2      114.53       98.56     17.08 o 
   3 -12   2       38.68       48.69     13.71 o 
   4 -12   2      588.44      641.14     35.92 o 
   5 -12   2      746.19      683.46     52.87 o 
   6 -12   2      719.28      743.28     39.42 o 
   7 -12   2       45.11       54.49     15.12 o 
   8 -12   2       37.36       32.20     24.59 o 
   9 -12   2      340.04      397.14     33.33 o 
  10 -12   2        5.69       15.91     13.59 o 
  11 -12   2      574.36      676.79     43.42 o 
 -10 -11   2      138.65      154.64     23.36 o 
  -9 -11   2       10.92       16.96     13.93 o 
  -8 -11   2       34.49       46.64     14.11 o 
  -7 -11   2      265.25      290.13     54.83 o 
  -6 -11   2      465.18      507.99     32.18 o 
  -5 -11   2        1.90       -7.40      8.31 o 
  -4 -11   2       97.57       95.02     12.28 o 
  -3 -11   2     1027.84     1054.10     53.96 o 
  -2 -11   2      451.02      437.01     29.59 o 
  -1 -11   2        0.91        8.58      9.52 o 
   0 -11   2      160.95      189.88     21.98 o 
   1 -11   2       29.65       18.19     10.14 o 
   2 -11   2        0.33       -0.40      8.55 o 
   3 -11   2      958.84      987.21     65.06 o 
   4 -11   2        0.10       -5.99      7.93 o 
   5 -11   2      451.12      478.41     31.72 o 
   6 -11   2       53.00       28.55     11.51 o 
   7 -11   2      175.64      193.09     22.85 o 
   8 -11   2       95.05       96.12     21.54 o 
   9 -11   2       73.79       64.54     15.47 o 
  10 -11   2        3.76        0.52     11.20 o 
  11 -11   2       19.16       44.00     14.94 o 
  12 -11   2      166.37      187.55     40.91 o 
 -11 -10   2      110.15       98.10     19.69 o 
 -10 -10   2       30.92       16.97     12.92 o 
  -9 -10   2      238.14      282.66     27.57 o 
  -8 -10   2       64.12       50.96     14.25 o 
  -7 -10   2        0.01       -4.40     10.88 o 
  -6 -10   2      202.74      203.13     29.16 o 
  -5 -10   2      348.71      316.95     18.97 o 
  -4 -10   2        0.08        6.45      6.50 o 
  -3 -10   2     1180.44     1252.62     34.54 o 
  -2 -10   2      230.94      226.00     15.35 o 
  -1 -10   2      161.84      168.48     19.61 o 
   0 -10   2     1214.04     1099.54     56.57 o 
   1 -10   2      641.80      626.31     30.92 o 
   2 -10   2      412.18      435.61     28.00 o 
   3 -10   2       24.74       31.41     10.76 o 
   4 -10   2      690.91      624.06     56.79 o 
   5 -10   2      320.47      320.48     25.71 o 
   6 -10   2       40.23       36.34     11.92 o 
   7 -10   2      156.74      138.96     18.30 o 
   8 -10   2       25.24       32.57     11.58 o 
   9 -10   2       34.53       27.26     11.84 o 
  10 -10   2      346.33      367.10     30.42 o 
  11 -10   2      139.75      201.35     24.91 o 
  12 -10   2       47.31       93.65     51.57 o 
  13 -10   2      432.21      491.73     57.88 o 
 -12  -9   2       23.22       38.08     15.07 o 
 -11  -9   2      331.62      320.80     30.73 o 
 -10  -9   2        6.55       -2.25     16.10 o 
  -9  -9   2       11.16       13.28      9.83 o 
  -8  -9   2       55.34       41.91     13.71 o 
  -7  -9   2      348.39      338.52     43.95 o 
  -6  -9   2       33.14       34.84     15.45 o 
  -5  -9   2       88.02       81.01     11.81 o 
  -4  -9   2      142.04      131.03     15.78 o 
  -3  -9   2       12.46        7.33      6.11 o 
  -2  -9   2      374.24      382.01     19.17 o 
  -1  -9   2     3607.95     3623.29     66.00 o 
   0  -9   2     1930.06     1912.06     40.77 o 
   1  -9   2     3018.63     2932.96     54.88 o 
   2  -9   2      222.17      180.24     18.31 o 
   3  -9   2     1326.49     1288.91     62.23 o 
   4  -9   2        0.04       -2.53      6.68 o 
   5  -9   2       49.70       39.71     10.96 o 
   6  -9   2       39.09       29.72     10.22 o 
   7  -9   2        9.19        4.22      8.13 o 
   8  -9   2      182.08      198.13     31.55 o 
   9  -9   2      770.09      758.52     36.24 o 
  10  -9   2      126.24      158.64     20.69 o 
  11  -9   2      160.58      189.73     22.54 o 
  12  -9   2       90.42       73.13     16.94 o 
  13  -9   2      258.81      265.29     27.94 o 
  14  -9   2      383.66      433.86     53.96 o 
 -12  -8   2      186.01      193.45     46.56 o 
 -11  -8   2      499.67      499.71     36.00 o 
 -10  -8   2      221.37      195.00     23.33 o 
  -9  -8   2      233.62      235.47     24.00 o 
  -8  -8   2      223.06      209.42     26.54 o 
  -7  -8   2      352.22      351.12     30.24 o 
  -6  -8   2      184.76      157.83     13.32 o 
  -5  -8   2      203.67      193.80     14.30 o 
  -4  -8   2      223.92      203.89     22.30 o 
  -3  -8   2     1591.26     1494.52     35.61 o 
  -2  -8   2      567.05      618.05     20.55 o 
  -1  -8   2      391.11      379.84     15.81 o 
   0  -8   2      300.92      306.01     13.98 o 
   1  -8   2      992.69      955.55     24.07 o 
   2  -8   2       12.23       28.84      5.30 o 
   3  -8   2      622.48      508.83     17.06 o 
   4  -8   2      330.93      284.96     17.11 o 
   5  -8   2       34.38       18.27      7.81 o 
   6  -8   2      647.52      620.10     20.72 o 
   7  -8   2      427.63      336.72     24.41 o 
   8  -8   2      307.08      306.10     24.22 o 
   9  -8   2        3.33        2.01      7.84 o 
  10  -8   2     1288.29     1277.58     47.28 o 
  11  -8   2       29.35       11.39     10.53 o 
  12  -8   2      906.64      985.47     52.44 o 
  13  -8   2        9.31       11.02     11.26 o 
  14  -8   2      358.36      334.20     46.56 o 
 -13  -7   2        3.24        4.57     11.69 o 
 -12  -7   2       25.17       20.95     12.63 o 
 -11  -7   2        9.35       13.14     15.45 o 
 -10  -7   2      215.42      204.99     22.77 o 
  -9  -7   2        2.99        4.29      9.20 o 
  -8  -7   2     1380.86     1413.09     48.61 o 
  -7  -7   2       29.43       33.69      7.74 o 
  -6  -7   2        4.56        2.74      5.24 o 
  -5  -7   2      236.96      274.15     15.28 o 
  -4  -7   2     2215.27     2296.37     46.63 o 
  -3  -7   2     4516.68     4477.97     76.03 o 
  -2  -7   2     1325.52     1440.60     32.62 o 
  -1  -7   2      876.30      809.19     22.15 o 
   0  -7   2        6.46       16.32      4.45 o 
   1  -7   2      355.40      445.25     15.47 o 
   2  -7   2     1072.72     1216.01     30.42 o 
   3  -7   2     2273.13     2322.13     90.49 o 
   4  -7   2     1562.12     1518.70     37.43 o 
   5  -7   2     3076.75     3104.80     55.85 o 
   6  -7   2      446.78      394.05     20.66 o 
   7  -7   2     4676.72     4677.64     80.32 o 
   8  -7   2       22.55       18.81      7.01 o 
   9  -7   2      683.82      595.01     31.42 o 
  10  -7   2      608.63      588.13     23.74 o 
  11  -7   2      148.31      125.46     13.62 o 
  12  -7   2      708.83      674.18     34.18 o 
  13  -7   2       49.76       24.65     12.12 o 
  14  -7   2      165.87      142.02     20.75 o 
  15  -7   2      206.49      275.02     43.08 o 
 -13  -6   2        8.75        7.38     20.24 o 
 -12  -6   2        2.62       -3.63     10.61 o 
 -11  -6   2       17.69       22.55     10.92 o 
 -10  -6   2     1153.79     1068.56     43.97 o 
  -9  -6   2      122.97      120.83     17.51 o 
  -8  -6   2       27.90       12.61      8.46 o 
  -7  -6   2      508.35      531.61     20.23 o 
  -6  -6   2      482.80      465.21     18.23 o 
  -5  -6   2       26.25       27.32      6.02 o 
  -4  -6   2        7.17        7.76      4.66 o 
  -3  -6   2      188.92      218.97     12.30 o 
  -2  -6   2     2024.34     1897.34     37.95 o 
  -1  -6   2      572.22      683.55     19.20 o 
   0  -6   2       89.88      121.42     18.26 o 
   1  -6   2     1397.95     1418.46     28.74 o 
   2  -6   2     1044.80     1068.88     27.77 o 
   3  -6   2       96.36      107.38      6.96 o 
   4  -6   2     2524.89     2402.38     43.84 o 
   5  -6   2     4999.34     4939.55     79.76 o 
   6  -6   2      843.17      888.28     23.78 o 
   7  -6   2     1676.12     1626.22     43.19 o 
   8  -6   2       46.28       38.76      7.63 o 
   9  -6   2      773.18      729.76     24.61 o 
  10  -6   2      893.95      898.23     45.96 o 
  11  -6   2      174.22      133.32     13.50 o 
  12  -6   2       32.97       24.43      8.20 o 
  13  -6   2       23.15       10.90      9.44 o 
  14  -6   2      128.77      122.28     15.38 o 
  15  -6   2       11.58       15.23     19.15 o 
 -14  -5   2        6.92        1.58     15.88 o 
 -13  -5   2       42.20       36.19     18.28 o 
 -12  -5   2       73.91       52.57     14.42 o 
 -11  -5   2      416.15      450.33     32.07 o 
 -10  -5   2        2.07        0.11      9.07 o 
  -9  -5   2      910.79      963.79     66.14 o 
  -8  -5   2     1248.28     1348.97     34.24 o 
  -7  -5   2        7.67        1.44      7.56 o 
  -6  -5   2      296.88      286.69     14.41 o 
  -5  -5   2      234.78      216.94     12.55 o 
  -4  -5   2      513.79      448.84     16.01 o 
  -3  -5   2      417.89      450.08     15.41 o 
  -2  -5   2     1596.92     1763.70     34.82 o 
  -1  -5   2     1521.39     1656.71     32.53 o 
   0  -5   2     1295.55     1395.77     27.80 o 
   1  -5   2      690.08      671.68     16.29 o 
   2  -5   2     1411.43     1253.69     24.80 o 
   3  -5   2        0.87        3.34      4.28 o 
   4  -5   2      329.60      323.73     16.30 o 
   5  -5   2      491.85      491.31     15.79 o 
   6  -5   2     3213.63     3311.67     57.94 o 
   7  -5   2      132.84      116.37      9.92 o 
   8  -5   2     1280.06     1224.16     30.90 o 
   9  -5   2      181.65      167.22     14.08 o 
  10  -5   2       98.48       88.89     10.91 o 
  11  -5   2       69.54       68.78     10.67 o 
  12  -5   2      110.72       95.78     12.46 o 
  13  -5   2        0.99       -6.21      6.21 o 
  14  -5   2      170.89      165.62     17.00 o 
  15  -5   2      245.27      217.58     35.68 o 
  16  -5   2      107.47      144.04     31.77 o 
 -14  -4   2      138.50      134.10     23.06 o 
 -13  -4   2      252.65      248.28     55.70 o 
 -12  -4   2       54.50       73.29     21.54 o 
 -11  -4   2       27.96       13.81     10.61 o 
 -10  -4   2     1263.38     1347.80     57.44 o 
  -9  -4   2      642.34      697.22     31.72 o 
  -8  -4   2        1.77        6.08      5.40 o 
  -7  -4   2       35.84       40.31      7.00 o 
  -6  -4   2       11.91       11.26      4.76 o 
  -5  -4   2      106.48      143.31     10.03 o 
  -4  -4   2     2581.51     2745.44     53.44 o 
  -3  -4   2     2677.02     2766.60     57.91 o 
  -2  -4   2      524.71      576.29     16.12 o 
  -1  -4   2     1089.13     1197.41     24.52 o 
   0  -4   2     1129.34     1118.82     22.48 o 
   1  -4   2      797.00      795.10     16.82 o 
   2  -4   2     5342.21     5348.19     80.81 o 
   3  -4   2     2957.00     3102.12     50.00 o 
   4  -4   2    13067.60    13256.72    185.83 o 
   5  -4   2     5964.18     6621.32     99.65 o 
   6  -4   2       73.30       80.67     14.60 o 
   7  -4   2     2024.74     2199.64     43.19 o 
   8  -4   2      358.08      386.09     16.21 o 
   9  -4   2       76.30       60.93      8.64 o 
  10  -4   2     2225.09     2101.14     46.31 o 
  11  -4   2      911.18      865.89     28.44 o 
  12  -4   2      136.97      140.70     14.26 o 
  13  -4   2      297.75      259.87     23.82 o 
  14  -4   2        1.28        3.88      7.43 o 
  15  -4   2      245.27      258.40     25.45 o 
  16  -4   2        3.04       52.65     22.19 o 
 -14  -3   2       20.72       34.81     22.19 o 
 -13  -3   2        3.18        3.28     16.32 o 
 -12  -3   2     1402.25     1529.56     55.08 o 
 -11  -3   2      429.29      389.21     28.64 o 
 -10  -3   2        1.26       -5.60     15.67 o 
  -9  -3   2      171.38      174.39     13.34 o 
  -8  -3   2       58.96       64.73      8.54 o 
  -7  -3   2      558.60      611.30     19.84 o 
  -6  -3   2      121.87      148.13     16.04 o 
  -5  -3   2     7903.41     8183.80    121.73 o 
  -4  -3   2     2686.89     2913.69     50.13 o 
  -3  -3   2      170.28      282.93     20.94 o 
  -2  -3   2      272.37      279.15     14.41 o 
  -1  -3   2     7148.70     7443.04    106.57 o 
   0  -3   2     1583.42     1747.46     48.75 o 
   1  -3   2     2521.22     2591.21     48.32 o 
   2  -3   2       33.49       38.24      4.63 o 
   3  -3   2     8856.15     8910.10    126.04 o 
   4  -3   2       34.13       46.58      7.29 o 
   5  -3   2     2100.79     2199.96     39.56 o 
   6  -3   2      490.91      542.70     18.76 o 
   7  -3   2        4.00        9.65      4.42 o 
   8  -3   2      938.28      858.75     23.92 o 
   9  -3   2     1285.95     1197.96     56.63 o 
  10  -3   2     2289.29     2202.19     47.40 o 
  11  -3   2       32.76       36.29      8.14 o 
  12  -3   2      267.84      322.12     21.21 o 
  13  -3   2        6.91        7.33      7.18 o 
  14  -3   2       89.47       70.71     14.31 o 
  15  -3   2       77.96       78.71     31.11 o 
  16  -3   2      327.75      392.52     48.74 o 
 -15  -2   2        0.59        1.31     16.10 o 
 -14  -2   2       71.27      106.61     29.59 o 
 -13  -2   2      379.39      373.68     30.48 o 
 -12  -2   2      326.31      313.60     26.45 o 
 -11  -2   2       63.19       57.25     12.80 o 
 -10  -2   2      140.13      110.04     11.77 o 
  -9  -2   2       12.84       19.90      6.53 o 
  -8  -2   2     1502.44     1540.50     35.79 o 
  -7  -2   2      285.67      295.63     14.19 o 
  -6  -2   2     4927.77     4958.76    113.87 o 
  -5  -2   2        0.03       -0.13      4.54 o 
  -4  -2   2     1594.85     1499.60     29.81 o 
  -3  -2   2    13681.43    13476.04    187.25 o 
  -2  -2   2     3121.57     3333.93     52.01 o 
  -1  -2   2     7048.63     7213.22    102.07 o 
   0  -2   2        2.61        3.35      1.98 o 
   1  -2   2     2162.81     2182.34     44.15 o 
   2  -2   2     2522.11     2756.22     94.87 o 
   3  -2   2     4472.23     4558.50     67.30 o 
   4  -2   2     1907.19     1996.13     34.50 o 
   5  -2   2       10.04       11.74      3.78 o 
   6  -2   2     1805.25     1889.45     36.25 o 
   7  -2   2     5245.33     4935.90     79.14 o 
   8  -2   2       55.14       21.53      5.59 o 
   9  -2   2       93.32       85.58      9.41 o 
  10  -2   2      761.08      749.00     25.87 o 
  11  -2   2     2312.45     2194.51     69.44 o 
  12  -2   2      653.66      637.03     40.09 o 
  13  -2   2       96.82       91.42     12.04 o 
  14  -2   2        4.95       -8.36      8.36 o 
  15  -2   2        0.05       -8.89      8.89 o 
  16  -2   2        0.47       -0.44     16.97 o 
 -15  -1   2      116.74      161.44     35.68 o 
 -14  -1   2       35.65       26.98     18.71 o 
 -13  -1   2      135.21      131.33     29.81 o 
 -12  -1   2      347.31      400.78     41.34 o 
 -11  -1   2      110.75      122.11     12.85 o 
 -10  -1   2       35.57       34.16      8.92 o 
  -9  -1   2       49.06       70.25     19.64 o 
  -8  -1   2     1351.40     1391.18     37.04 o 
  -7  -1   2      567.97      540.11     18.09 o 
  -6  -1   2      265.32      200.19     11.22 o 
  -5  -1   2        3.96       -0.54      4.79 o 
  -4  -1   2     1199.35     1116.86     23.71 o 
  -3  -1   2     1580.40     1599.54     29.10 o 
  -2  -1   2     9460.44     9994.77    138.84 o 
  -1  -1   2      526.00      539.68     12.05 o 
   0  -1   2     2831.53     3057.41     44.94 o 
   1  -1   2     3983.72     4348.14     62.70 o 
   2  -1   2     1551.13     1640.04     44.82 o 
   3  -1   2     8274.33     8358.71    142.09 o 
   4  -1   2     4870.98     5039.16     74.44 o 
   5  -1   2      752.30      740.05     17.90 o 
   6  -1   2      400.45      456.41     14.62 o 
   7  -1   2     7288.25     7226.12    109.03 o 
   8  -1   2     2801.67     2861.93     52.40 o 
   9  -1   2     2680.99     2520.97     49.07 o 
  10  -1   2        1.82        8.41      5.34 o 
  11  -1   2     1610.12     1572.39     71.86 o 
  12  -1   2      914.69      884.04     33.59 o 
  13  -1   2      296.91      270.33     23.98 o 
  14  -1   2      335.11      325.90     36.34 o 
  15  -1   2      388.94      369.27     29.89 o 
  16  -1   2      449.95      509.48     35.84 o 
 -15   0   2       58.94       78.76     27.42 o 
 -14   0   2       17.01       34.38     19.58 o 
 -13   0   2      169.40      142.30     30.03 o 
 -12   0   2       31.50       25.46     10.77 o 
 -11   0   2       58.11       52.30      9.77 o 
 -10   0   2       44.55       41.95      8.71 o 
  -9   0   2     2684.37     2659.54     53.25 o 
  -8   0   2      287.15      338.71     15.65 o 
  -7   0   2       13.68        8.57      4.42 o 
  -6   0   2      855.08      753.32     20.70 o 
  -5   0   2      219.80      246.25     11.08 o 
  -4   0   2      108.15       92.94      6.84 o 
  -3   0   2      214.63      272.81      9.19 o 
  -2   0   2    12118.94    12621.24    172.81 o 
  -1   0   2     8297.21     8414.94    115.95 o 
   0   0   2    33027.34    34240.46    466.74 o 
   1   0   2       10.40       12.69      1.72 o 
   2   0   2    17866.34    19298.42    322.15 o 
   3   0   2     5561.88     5755.53     81.82 o 
   4   0   2     1883.57     1937.57     32.54 o 
   5   0   2      851.38      796.80     20.11 o 
   6   0   2     1143.82     1255.14     26.26 o 
   7   0   2        0.10       -2.71      3.66 o 
   8   0   2     3786.81     3575.39     61.56 o 
   9   0   2        0.24       -2.58      4.10 o 
  10   0   2       64.53       62.86      8.56 o 
  11   0   2       16.05       13.61      6.59 o 
  12   0   2      279.65      259.00     16.76 o 
  13   0   2       54.22       40.34     11.75 o 
  14   0   2       74.78       72.19     15.30 o 
  15   0   2     2002.27     2028.36     66.25 o 
  16   0   2        9.74       17.06     11.46 o 
 -15   1   2       52.77       18.28     21.32 o 
 -14   1   2        1.44       -1.31     13.93 o 
 -13   1   2     1132.07     1107.05     70.06 o 
 -12   1   2     1333.17     1310.48     52.15 o 
 -11   1   2      122.35      126.32     13.29 o 
 -10   1   2        8.91       14.38      6.46 o 
  -9   1   2       16.77       22.97      6.76 o 
  -8   1   2        1.96        2.38      4.52 o 
  -7   1   2      622.21      613.77     19.25 o 
  -6   1   2      445.18      513.77     16.44 o 
  -5   1   2     4102.72     4479.98     76.11 o 
  -4   1   2      778.31      786.01     22.69 o 
  -3   1   2       23.71       44.46      4.32 o 
  -2   1   2    12880.79    13392.08    406.27 o 
  -1   1   2     1649.24     1721.50     28.51 o 
   0   1   2      256.21      237.47      6.19 o 
   1   1   2       61.73       69.18      3.09 o 
   2   1   2     8274.71     8701.11    119.59 o 
   3   1   2     1975.47     2129.10     40.14 o 
   4   1   2     9212.18     9483.58    173.67 o 
   5   1   2      213.79      264.56      9.18 o 
   6   1   2     1384.58     1322.88     31.08 o 
   7   1   2      902.53      975.08     26.13 o 
   8   1   2       12.57       12.13      5.24 o 
   9   1   2      672.15      641.85     38.36 o 
  10   1   2       50.99       40.48      7.24 o 
  11   1   2       65.09       63.33      8.89 o 
  12   1   2       62.54       66.84     13.38 o 
  13   1   2      862.85      871.59     94.65 o 
  14   1   2        2.06        5.79      9.83 o 
  15   1   2      654.81      551.81     36.37 o 
  16   1   2      740.91      733.53     44.39 o 
 -15   2   2        3.22        0.00     15.67 o 
 -14   2   2      447.26      426.02     50.91 o 
 -13   2   2      210.22      201.48     34.38 o 
 -12   2   2     1437.59     1430.98     74.85 o 
 -11   2   2       85.07       62.48     10.36 o 
 -10   2   2      495.64      493.92     24.92 o 
  -9   2   2      131.54      104.65     10.78 o 
  -8   2   2      297.81      284.27     14.81 o 
  -7   2   2       89.58       77.29      8.18 o 
  -6   2   2      395.83      463.18     15.55 o 
  -5   2   2       58.75       43.08      9.74 o 
  -4   2   2     2621.27     2589.26     60.63 o 
  -3   2   2     2882.38     2779.35     44.47 o 
  -2   2   2      683.51      759.34     21.43 o 
  -1   2   2    13848.68    14510.89    241.39 o 
   0   2   2     1873.08     2015.74     30.90 o 
   1   2   2      660.05      712.06     24.96 o 
   2   2   2    13422.54    14442.02    197.10 o 
   3   2   2    10996.11    11294.05    190.93 o 
   4   2   2     1225.62     1346.79     32.46 o 
   5   2   2      421.27      459.57     15.07 o 
   6   2   2     2120.06     2320.31     40.73 o 
   7   2   2     5078.17     5118.30    174.45 o 
   8   2   2       81.86      110.87     11.36 o 
   9   2   2       72.30       82.21     10.25 o 
  10   2   2      188.34      220.71     13.03 o 
  11   2   2        3.41       -6.55     10.01 o 
  12   2   2      556.75      459.60     30.46 o 
  13   2   2        3.90       -0.13     12.84 o 
  14   2   2     1895.07     1950.39     63.86 o 
  15   2   2        4.47       16.37     11.27 o 
  16   2   2        4.15       12.88     13.93 o 
 -15   3   2      152.77      151.87     33.94 o 
 -14   3   2      102.57      130.11     31.77 o 
 -13   3   2       86.76       97.94     17.33 o 
 -12   3   2     1788.43     1802.19     58.58 o 
 -11   3   2       50.51       59.21      9.97 o 
 -10   3   2     1055.70     1025.70     30.29 o 
  -9   3   2      344.57      324.87     30.00 o 
  -8   3   2        0.78        3.60      4.40 o 
  -7   3   2        0.79        5.16      4.09 o 
  -6   3   2      465.27      414.48     20.26 o 
  -5   3   2     1147.51     1316.97     29.99 o 
  -4   3   2     1119.66     1068.65     22.98 o 
  -3   3   2      280.40      261.65      9.92 o 
  -2   3   2     9500.99     9875.71    137.80 o 
  -1   3   2     6559.28     6773.98    147.76 o 
   0   3   2        0.01        1.70      2.10 o 
   2   3   2      950.28     1049.80     23.24 o 
   3   3   2     9331.33     9448.45    132.39 o 
   4   3   2     2724.62     2886.42     93.56 o 
   5   3   2     6989.78     7178.40    131.39 o 
   6   3   2       27.92       39.61      8.00 o 
   7   3   2     1994.42     2253.43     40.38 o 
   8   3   2      758.85      711.21     25.30 o 
   9   3   2       59.49       45.52      9.39 o 
  10   3   2     1297.75     1243.13     58.31 o 
  11   3   2      116.27      101.86     14.62 o 
  12   3   2      200.55      186.27     20.48 o 
  13   3   2      687.54      666.19     36.18 o 
  14   3   2      434.98      426.79     57.01 o 
  15   3   2        0.69        0.87      9.51 o 
  16   3   2       40.42       41.98     14.64 o 
 -15   4   2      252.92      257.62     43.08 o 
 -14   4   2      157.68      128.81     20.55 o 
 -13   4   2       30.43       38.90     13.38 o 
 -12   4   2        9.88       15.50     11.23 o 
 -11   4   2      268.26      241.98     38.51 o 
 -10   4   2       19.87       24.22      7.68 o 
  -9   4   2      817.38      744.67     27.15 o 
  -8   4   2     1793.77     1691.07     49.54 o 
  -7   4   2      117.17      124.14     10.09 o 
  -6   4   2      279.38      356.63     17.48 o 
  -5   4   2      514.37      438.35     14.77 o 
  -4   4   2      124.82      133.39      8.18 o 
  -3   4   2     1244.42     1281.78     25.76 o 
  -2   4   2     3036.08     3123.27     50.00 o 
  -1   4   2      226.60      229.58      8.78 o 
   0   4   2    10028.60    10183.43    142.09 o 
   1   4   2        1.62        1.11      2.30 o 
   2   4   2      759.55      717.87     15.96 o 
   3   4   2      198.96      229.91     15.73 o 
   4   4   2     3851.17     4047.88     62.31 o 
   5   4   2      326.73      295.24     16.10 o 
   6   4   2      899.19      882.11     29.69 o 
   7   4   2     3169.74     2956.49     96.17 o 
   8   4   2       25.36       26.68      4.11 o 
   9   4   2      273.23      243.81     19.97 o 
  10   4   2      241.42      208.81     19.89 o 
  11   4   2        3.00       -0.87      7.38 o 
  12   4   2       38.76       32.60     11.50 o 
  13   4   2      193.10      145.03     24.15 o 
  14   4   2       72.74       76.24     16.40 o 
  15   4   2       21.79       27.41     13.05 o 
  16   4   2       12.32       27.12     14.61 o 
 -15   5   2      145.14      174.06     36.55 o 
 -14   5   2      177.95      173.04     23.50 o 
 -13   5   2      171.66      173.95     22.60 o 
 -12   5   2      203.74      199.87     22.75 o 
 -11   5   2      769.89      696.26     34.75 o 
 -10   5   2      264.91      262.72     17.01 o 
  -9   5   2     1407.96     1423.74     35.90 o 
  -8   5   2      483.20      493.10     19.33 o 
  -7   5   2     1667.44     1631.52     36.52 o 
  -6   5   2        1.90       18.22      5.20 o 
  -5   5   2     1106.69     1221.81     41.10 o 
  -4   5   2     1209.32     1423.20     30.07 o 
  -3   5   2     3270.20     3544.39     58.31 o 
  -2   5   2     2224.93     2340.76     41.13 o 
  -1   5   2       36.47       31.26      4.47 o 
   0   5   2       17.66       20.20      3.85 o 
   1   5   2      567.33      553.21     14.65 o 
   2   5   2      266.21      293.67     10.47 o 
   3   5   2      136.97      135.56     12.87 o 
   4   5   2    12331.82    12847.30    180.34 o 
   5   5   2    14556.75    15231.89    212.88 o 
   6   5   2     1781.38     1650.60     31.63 o 
   7   5   2      114.20      136.05      7.19 o 
   8   5   2     3905.96     3782.30     85.69 o 
   9   5   2      568.75      592.53     28.46 o 
  10   5   2      159.42      111.63     15.83 o 
  11   5   2      607.79      592.33     31.97 o 
  12   5   2       16.05       25.10     10.92 o 
  13   5   2       93.44       60.92     34.60 o 
  14   5   2       90.27       61.44     15.16 o 
  15   5   2        2.62       -8.92      8.92 o 
  16   5   2        9.05       21.09     13.38 o 
 -14   6   2       28.11        1.77     12.30 o 
 -13   6   2      279.75      287.14     29.59 o 
 -12   6   2        0.01       -3.31      9.52 o 
 -11   6   2      580.01      610.99     35.06 o 
 -10   6   2        2.66        2.26      6.43 o 
  -9   6   2      392.85      366.13     21.78 o 
  -8   6   2      353.66      391.20     18.22 o 
  -7   6   2     2558.65     2524.27     50.34 o 
  -6   6   2      110.45       97.85      9.20 o 
  -5   6   2      262.84      251.10     12.62 o 
  -4   6   2        0.04        1.76      4.21 o 
  -3   6   2     6186.69     6855.64    103.99 o 
  -2   6   2     5142.75     5847.84     89.65 o 
  -1   6   2     2056.24     2259.65     55.25 o 
   0   6   2     2090.27     2334.75     42.23 o 
   1   6   2     8767.98     8953.46    129.63 o 
   2   6   2       15.26       16.85      4.43 o 
   3   6   2      273.13      415.10     13.88 o 
   4   6   2     1285.28     1155.37     38.56 o 
   5   6   2       61.49       91.38      7.19 o 
   6   6   2     2782.17     2650.80     67.54 o 
   7   6   2        0.01        4.02      3.38 o 
   8   6   2     4221.11     4143.45     98.35 o 
   9   6   2       24.11       31.25     10.03 o 
  10   6   2     1118.87     1067.30     41.54 o 
  11   6   2       65.62       56.94     13.81 o 
  12   6   2       46.00       24.23     11.37 o 
  13   6   2      641.50      622.71     38.23 o 
  14   6   2       90.20       95.54     18.31 o 
  15   6   2      209.51      230.27     27.98 o 
 -14   7   2       60.77      106.62     24.80 o 
 -13   7   2        3.94       -9.26      9.26 o 
 -12   7   2     1152.80     1152.61     50.91 o 
 -11   7   2      257.83      227.70     34.60 o 
 -10   7   2      187.81      194.06     45.69 o 
  -9   7   2      360.64      324.78     18.28 o 
  -8   7   2        1.75        6.95      6.16 o 
  -7   7   2       41.53       42.17      8.01 o 
  -6   7   2       10.03        2.39      4.88 o 
  -5   7   2       69.69       51.53     10.52 o 
  -4   7   2       22.59       18.18      5.34 o 
  -3   7   2     3118.92     3155.81     55.77 o 
  -2   7   2      442.12      496.44     16.49 o 
  -1   7   2     1391.75     1460.95     31.05 o 
   0   7   2      162.51      186.63     19.48 o 
   1   7   2      507.23      576.28     17.46 o 
   2   7   2        0.65       -1.74      3.20 o 
   3   7   2     1684.77     1577.71     32.92 o 
   4   7   2      657.14      648.71     18.89 o 
   5   7   2     1055.93     1017.91     25.11 o 
   6   7   2     1250.30     1340.11     29.90 o 
   7   7   2        1.71        8.21      7.37 o 
   8   7   2      173.68      185.82     18.74 o 
   9   7   2      473.22      476.18     29.23 o 
  10   7   2      168.40      192.09     21.08 o 
  11   7   2        3.35       -0.17      8.42 o 
  12   7   2      399.69      469.43     45.69 o 
  13   7   2       26.66       37.82     14.80 o 
  14   7   2      176.00      198.05     25.14 o 
  15   7   2       14.92       13.64     14.14 o 
 -14   8   2        1.82        5.74     13.07 o 
 -13   8   2      111.16      170.96     39.38 o 
 -12   8   2       64.43       92.34     18.31 o 
 -11   8   2      105.20       80.44     16.09 o 
 -10   8   2      363.09      400.40     63.97 o 
  -9   8   2      552.77      597.20     24.29 o 
  -8   8   2     1396.44     1358.80     38.82 o 
  -7   8   2      911.22      967.38     50.57 o 
  -6   8   2      101.33       74.79      9.26 o 
  -5   8   2     1615.08     1717.76     44.78 o 
  -4   8   2     2595.10     2575.31     50.23 o 
  -3   8   2      913.73     1044.77     35.78 o 
  -2   8   2      975.26      927.47     27.15 o 
  -1   8   2       74.94      120.85      9.69 o 
   0   8   2      174.07      156.67     12.31 o 
   1   8   2      740.85      782.70     22.05 o 
   2   8   2      293.26      292.80     13.76 o 
   3   8   2      163.13      159.51     12.66 o 
   4   8   2        0.29        1.56      4.21 o 
   5   8   2       85.79       64.13      9.78 o 
   6   8   2      333.78      345.66     34.53 o 
   7   8   2       33.35       32.68     21.32 o 
   8   8   2     1971.57     1970.43     97.69 o 
   9   8   2     1702.14     1687.15     62.23 o 
  10   8   2     2194.91     2183.99     66.30 o 
  11   8   2      798.78      689.17     70.71 o 
  12   8   2      152.90      137.79     20.38 o 
  13   8   2       65.65       72.37     17.62 o 
  14   8   2       70.20       49.24     16.58 o 
 -13   9   2      115.60       89.22     19.76 o 
 -12   9   2       58.62       55.86     15.12 o 
 -11   9   2      114.41      140.06     21.06 o 
 -10   9   2       20.00       14.23     10.66 o 
  -9   9   2        0.59        5.36      9.62 o 
  -8   9   2      133.84      139.94     13.77 o 
  -7   9   2        0.02       -0.63      5.69 o 
  -6   9   2     3185.37     3087.36     60.74 o 
  -5   9   2      209.12      202.40     14.21 o 
  -4   9   2      392.43      358.95     17.13 o 
  -3   9   2      678.88      661.70     21.72 o 
  -2   9   2     1742.60     1802.67     42.42 o 
  -1   9   2       78.52       63.98      8.05 o 
   0   9   2      831.57      792.38     23.15 o 
   1   9   2      252.04      232.52     16.69 o 
   2   9   2     1448.19     1504.62     34.56 o 
   3   9   2       53.39       44.06      7.28 o 
   4   9   2       97.77       92.74     14.04 o 
   5   9   2      314.12      324.92     15.89 o 
   6   9   2     2887.81     2760.55     71.05 o 
   7   9   2      449.59      459.01     28.26 o 
   8   9   2     1484.25     1378.02     48.54 o 
   9   9   2     1053.10     1097.37     43.68 o 
  10   9   2      212.89      219.61     34.16 o 
  11   9   2      290.40      327.76     52.44 o 
  12   9   2      265.35      243.63     27.22 o 
  13   9   2      260.37      281.94     29.52 o 
  14   9   2      297.37      315.22     35.47 o 
 -12  10   2        0.92       15.67     19.15 o 
 -11  10   2       22.93       25.67     20.45 o 
 -10  10   2        6.54       10.12     11.54 o 
  -9  10   2       20.41       -1.75      9.81 o 
  -8  10   2       33.71       48.00     10.29 o 
  -7  10   2      965.41      978.22     46.15 o 
  -6  10   2      817.77      760.01     41.18 o 
  -5  10   2      203.79      197.83     14.79 o 
  -4  10   2      715.61      742.01     26.37 o 
  -3  10   2     2986.16     2900.08     56.84 o 
  -2  10   2       62.40       47.94      8.16 o 
  -1  10   2      428.80      433.63     21.28 o 
   0  10   2      647.62      596.28     20.73 o 
   1  10   2        1.57        4.70      5.15 o 
   2  10   2       11.94       -0.55      4.85 o 
   3  10   2      479.81      468.88     23.44 o 
   4  10   2      561.76      566.72     21.08 o 
   5  10   2     1010.99     1018.55     29.30 o 
   6  10   2      792.95      795.37     34.71 o 
   7  10   2      166.85      201.17     20.61 o 
   8  10   2      600.54      611.69     36.77 o 
   9  10   2      116.50      115.26     17.95 o 
  10  10   2     1248.38     1125.46     47.38 o 
  11  10   2       27.43       16.02     14.36 o 
  12  10   2      174.92      199.56     24.31 o 
  13  10   2       26.07       39.73     14.73 o 
 -12  11   2        2.79       25.24     23.50 o 
 -11  11   2        0.44        3.05     18.28 o 
 -10  11   2        1.34       10.44     17.41 o 
  -9  11   2       77.42       82.68     25.67 o 
  -8  11   2      389.31      429.07     49.61 o 
  -7  11   2       17.46       13.31     12.84 o 
  -6  11   2      193.54      194.86     23.41 o 
  -5  11   2        1.76       -0.59      6.81 o 
  -4  11   2        9.55        2.91      5.98 o 
  -3  11   2     2883.13     2871.79    117.27 o 
  -2  11   2      839.60      816.13     26.19 o 
  -1  11   2      763.02      688.64     32.46 o 
   0  11   2      483.12      484.23     20.53 o 
   1  11   2       53.93       53.72     11.65 o 
   2  11   2      570.56      522.98     20.93 o 
   3  11   2     3327.65     3349.19     64.66 o 
   4  11   2        4.97        7.04      6.41 o 
   5  11   2      619.49      526.09     76.37 o 
   6  11   2      757.68      831.23     44.82 o 
   7  11   2       14.57       15.53     15.88 o 
   8  11   2      695.30      668.84     34.75 o 
   9  11   2       35.35       31.24     12.08 o 
  10  11   2      168.59      187.35     23.19 o 
  11  11   2       11.39       -1.24     11.53 o 
  12  11   2      228.11      252.64     28.62 o 
 -11  12   2      163.92      146.65     36.55 o 
 -10  12   2      215.35      198.87     39.16 o 
  -9  12   2       50.37       95.30     30.03 o 
  -8  12   2       66.61      126.20     30.46 o 
  -7  12   2       68.52       45.17     13.28 o 
  -6  12   2      156.09      124.84     18.43 o 
  -5  12   2        0.03        5.17      8.86 o 
  -4  12   2        0.48       11.21      8.85 o 
  -3  12   2     1575.80     1487.85     50.18 o 
  -2  12   2      207.22      240.45     16.65 o 
  -1  12   2      338.79      314.10     18.12 o 
   0  12   2      408.53      419.37     20.29 o 
   1  12   2     1063.11     1072.02     31.80 o 
   2  12   2       64.33       78.21     17.00 o 
   3  12   2        1.85       12.03      7.48 o 
   4  12   2       31.59       30.24     14.41 o 
   5  12   2      430.17      435.63     29.06 o 
   6  12   2       20.90        6.31      9.30 o 
   7  12   2      398.77      398.47     30.21 o 
   8  12   2       17.55       33.51     12.62 o 
   9  12   2       45.72       52.87     15.12 o 
  10  12   2      103.12       95.81     18.46 o 
  11  12   2      252.04      282.91     30.62 o 
  12  12   2        9.01       14.32     13.94 o 
 -10  13   2      283.20      335.94     50.48 o 
  -9  13   2     1209.11     1193.65     80.94 o 
  -8  13   2      215.37      333.33     50.04 o 
  -7  13   2      224.83      183.64     35.68 o 
  -6  13   2        7.34        3.59      9.55 o 
  -5  13   2      193.82      188.89     21.56 o 
  -4  13   2      937.49      914.16     64.40 o 
  -3  13   2       17.69       11.80     10.13 o 
  -2  13   2      214.53      188.31     21.56 o 
  -1  13   2     1242.18     1153.87     44.95 o 
   0  13   2     1278.94     1297.87     36.66 o 
   1  13   2     1316.73     1304.70     43.20 o 
   2  13   2      351.99      368.67     21.01 o 
   3  13   2      135.63      147.95     14.98 o 
   4  13   2       39.47       39.48     17.19 o 
   5  13   2        0.57        2.80      9.60 o 
   6  13   2      399.63      396.20     30.55 o 
   7  13   2       60.32       50.30     15.45 o 
   8  13   2       15.40        3.82     10.59 o 
   9  13   2      356.96      389.55     33.39 o 
  10  13   2       96.40      101.99     19.66 o 
  -9  14   2      109.88      112.27     35.68 o 
  -8  14   2       35.57       43.52     23.93 o 
  -7  14   2      128.61      125.76     33.07 o 
  -6  14   2        9.99       24.91     12.34 o 
  -5  14   2       36.54       46.74     24.59 o 
  -4  14   2       22.62       24.64     11.89 o 
  -3  14   2      118.23      144.36     34.60 o 
  -2  14   2      266.21      217.53     26.11 o 
  -1  14   2       22.41       -0.68     14.14 o 
   0  14   2      224.04      268.54     25.76 o 
   1  14   2        4.40        3.21      9.69 o 
   2  14   2      664.08      683.34     36.30 o 
   3  14   2      418.96      389.94     29.73 o 
   4  14   2      450.76      496.08     50.04 o 
   5  14   2      121.08      118.46     31.55 o 
   6  14   2       28.09       42.55     15.01 o 
   7  14   2       76.26       86.17     18.29 o 
   8  14   2       14.92       34.03     14.86 o 
   9  14   2      381.38      405.38     35.37 o 
  -7  15   2        0.16       -2.18     17.84 o 
  -6  15   2        6.71       14.36     19.58 o 
  -5  15   2      145.67      147.06     21.84 o 
  -4  15   2      124.56       90.75     17.53 o 
  -3  15   2      570.60      623.93     48.74 o 
  -2  15   2       83.45      117.28     22.63 o 
  -1  15   2      602.51      618.99     67.67 o 
   0  15   2       68.01       82.51     16.79 o 
   1  15   2      169.81      201.33     24.00 o 
   2  15   2      107.42      105.09     31.77 o 
   3  15   2      386.18      389.47     47.87 o 
   4  15   2      632.22      660.14     59.62 o 
   5  15   2      291.24      265.45     42.21 o 
   6  15   2       35.09       41.34     21.32 o 
   7  15   2      199.65      158.40     35.68 o 
   8  15   2       87.46      120.54     33.94 o 
  -5  16   2        0.70        4.37     12.75 o 
  -4  16   2      836.11      811.36     44.42 o 
  -3  16   2      914.64      982.22     70.06 o 
  -2  16   2      126.80      155.45     22.98 o 
  -1  16   2       10.04       -0.25     11.50 o 
   0  16   2       25.53       42.51     14.73 o 
   1  16   2      161.63      152.21     22.29 o 
   2  16   2       53.34       22.63     19.58 o 
   3  16   2       50.33       78.33     26.11 o 
   4  16   2      209.85      251.96     42.65 o 
   5  16   2       33.41        5.22     18.28 o 
   6  16   2      477.74      540.47     60.49 o 
  -2  17   2       68.38       57.31     16.85 o 
  -1  17   2       77.63       63.53     17.82 o 
   0  17   2       40.57       70.60     18.29 o 
   1  17   2      113.55      111.90     21.69 o 
   2  17   2      114.01       98.35     29.16 o 
  -3 -15   3       48.25       53.96     25.24 o 
  -2 -15   3       42.91       26.54     22.19 o 
  -1 -15   3       28.68       32.38     15.84 o 
   0 -15   3       56.29       83.40     19.54 o 
   1 -15   3       37.77       47.37     16.75 o 
   2 -15   3      328.94      402.70     36.31 o 
   3 -15   3       88.19      108.60     36.99 o 
   4 -15   3       59.98       42.95     15.84 o 
   5 -15   3        6.07       -6.64     11.58 o 
   6 -15   3      274.89      309.71     86.38 o 
  -5 -14   3        0.35       17.41     18.28 o 
  -4 -14   3        3.62       42.21     23.93 o 
  -3 -14   3       18.24        3.48     17.84 o 
  -2 -14   3       82.42       47.13     33.51 o 
  -1 -14   3        0.41       11.60     15.01 o 
   0 -14   3       13.02       34.97     14.31 o 
   1 -14   3        8.26       22.87     17.84 o 
   2 -14   3      405.21      400.37     44.60 o 
   3 -14   3      129.48      105.16     20.11 o 
   4 -14   3      110.00      113.74     20.61 o 
   5 -14   3      471.07      579.72     70.06 o 
   6 -14   3      107.65      108.24     20.70 o 
   7 -14   3      275.29      329.79     32.96 o 
   8 -14   3        5.58        7.14     13.06 o 
  -7 -13   3        8.92       20.45     20.89 o 
  -6 -13   3      443.70      463.01     55.27 o 
  -5 -13   3      198.40      193.65     36.99 o 
  -4 -13   3      143.51      121.85     30.03 o 
  -3 -13   3      622.29      705.65     40.54 o 
  -2 -13   3      724.79      695.82     50.48 o 
  -1 -13   3      105.80      100.13     45.91 o 
   0 -13   3       11.80       27.35     13.19 o 
   1 -13   3       47.51       80.52     17.72 o 
   2 -13   3        0.32       -8.61      8.61 o 
   3 -13   3      472.71      502.57     36.00 o 
   4 -13   3       10.68        6.59     10.00 o 
   5 -13   3        0.04      -13.93     13.93 o 
   6 -13   3      773.21      716.19     42.92 o 
   7 -13   3       75.10       49.65     16.10 o 
   8 -13   3       82.27       82.69     20.67 o 
   9 -13   3      120.08      145.24     23.85 o 
  10 -13   3       40.45       41.15     32.85 o 
  -8 -12   3        6.39       -2.61     16.97 o 
  -7 -12   3        6.58       39.16     20.89 o 
  -6 -12   3       35.20       49.17     21.32 o 
  -5 -12   3      228.59      258.05     39.60 o 
  -4 -12   3      368.45      436.47     49.61 o 
  -3 -12   3       97.34       93.38     17.53 o 
  -2 -12   3      731.03      731.04     37.54 o 
  -1 -12   3       17.62       23.50     12.00 o 
   0 -12   3      586.68      609.06     36.89 o 
   1 -12   3        7.05       37.31     22.41 o 
   2 -12   3      529.27      516.77     58.09 o 
   3 -12   3       50.40       52.21     14.00 o 
   4 -12   3      318.77      313.53     29.37 o 
   5 -12   3       32.64       44.97     13.81 o 
   6 -12   3      330.44      324.63     30.11 o 
   7 -12   3     1340.79     1369.87     55.02 o 
   8 -12   3       65.73       78.90     17.84 o 
   9 -12   3        8.88        6.43     11.75 o 
  10 -12   3       48.30       74.44     18.12 o 
  11 -12   3      264.33      297.56     39.16 o 
  -9 -11   3      109.21       91.37     25.24 o 
  -8 -11   3      496.00      534.12     35.55 o 
  -7 -11   3      379.19      329.66     28.44 o 
  -6 -11   3     1891.33     1825.50     91.38 o 
  -5 -11   3      131.67      107.92     26.54 o 
  -4 -11   3      325.41      376.02     52.65 o 
  -3 -11   3        4.01        1.91      8.86 o 
  -2 -11   3      591.35      532.78     32.77 o 
  -1 -11   3      691.04      725.46     35.90 o 
   0 -11   3     1126.63     1116.54     45.04 o 
   1 -11   3      171.16      195.35     21.84 o 
   2 -11   3        9.02        2.07     13.71 o 
   3 -11   3     1427.14     1479.52     61.14 o 
   4 -11   3        9.82        0.96      9.09 o 
   5 -11   3      547.30      528.96     50.70 o 
   6 -11   3       10.24       22.85     11.81 o 
   7 -11   3     1136.07      990.90     44.15 o 
   8 -11   3      175.99      238.15     25.61 o 
   9 -11   3      907.84      954.17     77.02 o 
  10 -11   3       87.17       79.32     17.78 o 
  11 -11   3      140.45      144.23     22.41 o 
  12 -11   3        0.11      -11.07     12.18 o 
 -10 -10   3       24.83       49.12     15.38 o 
  -9 -10   3       40.65       15.43     12.01 o 
  -8 -10   3      277.88      297.41     27.48 o 
  -7 -10   3     1154.35     1172.37     46.22 o 
  -6 -10   3       56.32       44.88     12.83 o 
  -5 -10   3      122.61      125.49     13.95 o 
  -4 -10   3       82.70       77.14     11.82 o 
  -3 -10   3      915.75      886.54     28.56 o 
  -2 -10   3       59.52       54.83     12.44 o 
  -1 -10   3     1820.73     1712.95     55.04 o 
   0 -10   3      580.99      657.19     93.56 o 
   1 -10   3      894.64      865.00     37.69 o 
   2 -10   3      282.20      231.78     22.31 o 
   3 -10   3     3777.40     3541.89     89.34 o 
   4 -10   3       44.04       29.01     13.93 o 
   5 -10   3        1.99       11.03      8.55 o 
   6 -10   3      227.17      252.05     30.03 o 
   7 -10   3      311.26      308.67     26.82 o 
   8 -10   3      127.12      155.96     20.86 o 
   9 -10   3        1.53       -4.66      8.57 o 
  10 -10   3        6.65       -5.76     10.30 o 
  11 -10   3       11.83       19.42     12.44 o 
  12 -10   3      609.84      686.05     60.71 o 
  13 -10   3      358.43      431.31     35.99 o 
 -11  -9   3      299.98      331.40     31.82 o 
 -10  -9   3        0.71        7.68     17.19 o 
  -9  -9   3        0.49       -6.45      9.04 o 
  -8  -9   3      130.93      126.59     27.20 o 
  -7  -9   3        0.09       -5.26      8.92 o 
  -6  -9   3      303.79      278.65     38.29 o 
  -5  -9   3      734.51      679.65     24.98 o 
  -4  -9   3        0.06       11.77      6.55 o 
  -3  -9   3     2315.59     2259.09     48.94 o 
  -2  -9   3      377.99      407.71     18.72 o 
  -1  -9   3       91.89       81.50      9.27 o 
   0  -9   3      670.94      670.59     21.21 o 
   1  -9   3     2305.27     2345.36     65.27 o 
   2  -9   3       38.22       39.49     10.45 o 
   3  -9   3      213.20      181.24     45.04 o 
   4  -9   3     2378.13     2287.03     64.51 o 
   5  -9   3      987.70      919.39     50.26 o 
   6  -9   3      192.85      233.23     22.54 o 
   7  -9   3        2.85        2.14      8.36 o 
   8  -9   3       96.46       88.11     18.93 o 
   9  -9   3      415.77      368.47     28.75 o 
  10  -9   3        1.65        3.38      8.99 o 
  11  -9   3       34.34       20.44     13.27 o 
  12  -9   3      634.25      703.86     50.48 o 
  13  -9   3      619.57      570.25     38.33 o 
  14  -9   3        5.91       15.23     20.89 o 
 -12  -8   3       26.58       22.57     13.75 o 
 -11  -8   3        0.42       -5.64     11.31 o 
 -10  -8   3      582.33      564.06     36.29 o 
  -9  -8   3       92.63       76.49     16.54 o 
  -8  -8   3      180.30      209.09     22.23 o 
  -7  -8   3     1823.10     1795.54     56.22 o 
  -6  -8   3       82.64       93.02     11.22 o 
  -5  -8   3        7.46        9.16      6.27 o 
  -4  -8   3      349.44      334.55     17.66 o 
  -3  -8   3     2371.95     2474.52     50.63 o 
  -2  -8   3      328.98      307.06     15.80 o 
  -1  -8   3     3262.46     3062.74     57.03 o 
   0  -8   3      270.11      232.79     23.89 o 
   1  -8   3      168.59      123.88      8.73 o 
   2  -8   3     1103.61     1050.25     37.99 o 
   3  -8   3       38.91       27.10      8.98 o 
   4  -8   3      710.95      714.87     30.96 o 
   5  -8   3        2.44       -3.53      6.57 o 
   6  -8   3      164.42      189.17     23.06 o 
   7  -8   3      334.55      267.20     30.46 o 
   8  -8   3      230.04      279.31     24.14 o 
   9  -8   3        3.87       13.98     10.10 o 
  10  -8   3       17.15       10.60      9.58 o 
  11  -8   3      266.58      305.85     26.75 o 
  12  -8   3      380.18      379.17     30.56 o 
  13  -8   3       53.39       63.01     15.98 o 
  14  -8   3      333.79      398.61     32.95 o 
 -12  -7   3      105.63       86.62     18.45 o 
 -11  -7   3       66.62       66.64     16.05 o 
 -10  -7   3      235.66      277.83     26.28 o 
  -9  -7   3        1.42        4.21      8.92 o 
  -8  -7   3        1.86        1.40      8.15 o 
  -7  -7   3      260.33      260.90     19.75 o 
  -6  -7   3      162.22      110.96     16.00 o 
  -5  -7   3      484.71      426.76     18.46 o 
  -4  -7   3      500.12      494.50     24.38 o 
  -3  -7   3      630.71      669.27     31.79 o 
  -2  -7   3     3329.59     3131.27     57.44 o 
  -1  -7   3      784.80      746.19     21.57 o 
   0  -7   3        3.02       17.34      5.73 o 
   1  -7   3     1124.14     1071.14     25.18 o 
   2  -7   3     3227.64     3284.07     58.49 o 
   3  -7   3       81.15       94.58     12.62 o 
   4  -7   3      303.14      292.74     10.97 o 
   5  -7   3        2.37        6.08      3.74 o 
   6  -7   3     1725.18     1740.81     37.13 o 
   7  -7   3     1311.54     1233.15     36.39 o 
   8  -7   3     1731.07     1570.03     37.31 o 
   9  -7   3     1537.62     1542.37     90.73 o 
  10  -7   3      704.52      813.21     36.52 o 
  11  -7   3       70.41       54.54     12.86 o 
  12  -7   3       71.49       71.79     15.79 o 
  13  -7   3       16.97        7.59     10.59 o 
  14  -7   3       12.70       18.08     12.23 o 
  15  -7   3       85.01       87.90     28.72 o 
 -13  -6   3       62.09       77.32     17.98 o 
 -12  -6   3       97.81      110.90     19.08 o 
 -11  -6   3        9.67       15.49     11.15 o 
 -10  -6   3       20.40       16.47     11.10 o 
  -9  -6   3      155.18      182.90     20.75 o 
  -8  -6   3       26.77       32.38     11.58 o 
  -7  -6   3      112.27      104.02     13.34 o 
  -6  -6   3     1126.67     1004.91     40.79 o 
  -5  -6   3       13.95        1.80      4.69 o 
  -4  -6   3     1512.34     1452.03     33.83 o 
  -3  -6   3       67.53       78.35      8.92 o 
  -2  -6   3      317.82      325.16     20.18 o 
  -1  -6   3       80.86       78.21      7.73 o 
   0  -6   3     2203.33     2087.52     39.45 o 
   1  -6   3      110.21      112.68      7.11 o 
   2  -6   3     1668.07     1532.11     54.44 o 
   3  -6   3      131.54      105.57     12.26 o 
   4  -6   3       19.20       10.23      3.56 o 
   5  -6   3     1464.17     1476.46     31.02 o 
   6  -6   3      715.09      652.96     19.56 o 
   7  -6   3       30.62       28.70      6.23 o 
   8  -6   3      341.03      278.23     15.34 o 
   9  -6   3     1079.67     1089.68     43.50 o 
  10  -6   3        8.26       25.56      7.45 o 
  11  -6   3      214.77      208.71     22.32 o 
  12  -6   3      519.90      479.39     27.45 o 
  13  -6   3      233.98      209.75     18.52 o 
  14  -6   3      149.52      134.36     20.15 o 
  15  -6   3        2.12      -12.40     12.40 o 
 -13  -5   3       24.36       28.41     13.68 o 
 -12  -5   3      154.09      148.13     27.42 o 
 -11  -5   3      480.87      450.46     62.23 o 
 -10  -5   3      663.23      677.34     35.06 o 
  -9  -5   3     1569.91     1629.53     63.10 o 
  -8  -5   3      163.48      149.24     13.03 o 
  -7  -5   3      910.94      891.68     26.85 o 
  -6  -5   3        4.77        9.67      6.90 o 
  -5  -5   3      115.74      119.54     10.46 o 
  -4  -5   3     1680.88     1634.98     35.54 o 
  -3  -5   3       11.32       22.11      7.61 o 
  -2  -5   3     5047.83     5024.14     79.98 o 
  -1  -5   3     2738.88     2850.53     49.74 o 
   0  -5   3       48.11       54.18      5.79 o 
   1  -5   3     2219.27     2327.34     40.45 o 
   2  -5   3      250.08      246.11     16.13 o 
   3  -5   3      871.60      974.94     52.87 o 
   4  -5   3    13308.05    13384.78    189.05 o 
   5  -5   3      184.06      188.18     10.83 o 
   6  -5   3      152.22      161.76     10.12 o 
   7  -5   3      873.68      904.34     24.46 o 
   8  -5   3      997.99     1128.05     29.29 o 
   9  -5   3       30.52       47.46      8.08 o 
  10  -5   3     3329.56     3219.34     62.93 o 
  11  -5   3       53.08       71.80     12.72 o 
  12  -5   3      217.49      200.68     16.73 o 
  13  -5   3      178.32      177.13     16.81 o 
  14  -5   3      112.46       95.37     13.76 o 
  15  -5   3      264.02      287.81     22.17 o 
 -14  -4   3      101.92       81.81     28.29 o 
 -13  -4   3        9.37        5.86     15.88 o 
 -12  -4   3      410.49      526.73     35.13 o 
 -11  -4   3     1356.83     1436.43     52.53 o 
 -10  -4   3        0.01       -4.05      8.24 o 
  -9  -4   3     3544.27     3500.87     67.57 o 
  -8  -4   3        0.21        1.09      5.51 o 
  -7  -4   3      209.23      199.81     13.58 o 
  -6  -4   3        1.92       10.46      5.37 o 
  -5  -4   3      175.55      184.11     11.72 o 
  -4  -4   3      642.92      608.08     18.74 o 
  -3  -4   3      806.64      838.81     21.67 o 
  -2  -4   3     2799.18     2942.30     50.67 o 
  -1  -4   3      674.51      693.62     31.49 o 
   0  -4   3      686.53      668.81     16.61 o 
   1  -4   3      481.90      463.62     11.90 o 
   2  -4   3     1884.03     2035.18     48.14 o 
   3  -4   3        0.60        3.12      7.40 o 
   4  -4   3     2736.80     2895.87     48.40 o 
   5  -4   3      567.58      641.72     17.39 o 
   6  -4   3     5924.25     5716.29     89.26 o 
   7  -4   3      295.79      263.61     13.00 o 
   8  -4   3     5555.75     5571.22     90.90 o 
   9  -4   3      529.59      490.18     18.94 o 
  10  -4   3      900.51      837.88     26.34 o 
  11  -4   3     1343.84     1254.90     64.54 o 
  12  -4   3        0.26        4.58      6.63 o 
  13  -4   3        2.30       -6.70      6.70 o 
  14  -4   3       23.87       15.09      8.24 o 
  15  -4   3      771.90      829.62     43.08 o 
  16  -4   3       72.72       63.10     23.50 o 
 -14  -3   3        0.68      -14.36     14.36 o 
 -13  -3   3       16.14       32.20     21.32 o 
 -12  -3   3      378.53      423.68     31.47 o 
 -11  -3   3       16.53       22.41     12.00 o 
 -10  -3   3      435.04      430.49     28.18 o 
  -9  -3   3        3.31        8.46      8.25 o 
  -8  -3   3       17.76        3.75      5.77 o 
  -7  -3   3      392.38      371.25     16.44 o 
  -6  -3   3      170.19      201.52     12.35 o 
  -5  -3   3     1407.16     1309.23     38.91 o 
  -4  -3   3      198.32      244.48     12.29 o 
  -3  -3   3     5063.12     4813.05     75.62 o 
  -2  -3   3     6463.80     6804.36    100.74 o 
  -1  -3   3      315.32      285.67     10.29 o 
   0  -3   3     4172.52     4482.56     67.74 o 
   1  -3   3    10095.62    10544.91    147.77 o 
   2  -3   3      737.82      759.66     23.53 o 
   3  -3   3     5033.91     5352.99    122.28 o 
   4  -3   3      130.49      114.09      6.65 o 
   5  -3   3    11147.22    11209.70    159.41 o 
   6  -3   3     1686.97     1569.39     32.25 o 
   7  -3   3     3845.52     3639.73     62.29 o 
   8  -3   3      387.58      323.01     14.73 o 
   9  -3   3       69.85       77.49     14.26 o 
  10  -3   3     2005.86     1909.37     42.69 o 
  11  -3   3       58.57       63.07      9.68 o 
  12  -3   3      434.61      431.76     21.60 o 
  13  -3   3       26.32       22.46      8.56 o 
  14  -3   3     1772.96     1812.43     47.21 o 
  15  -3   3        1.60        3.12     12.62 o 
  16  -3   3      134.74      166.00     22.30 o 
 -14  -2   3        2.86       -9.14     15.67 o 
 -13  -2   3       72.66       68.76     25.24 o 
 -12  -2   3     1708.88     1735.39     82.03 o 
 -11  -2   3       50.02       49.18     13.14 o 
 -10  -2   3      334.57      366.05     19.79 o 
  -9  -2   3      407.74      386.30     48.59 o 
  -8  -2   3      256.33      239.08     21.27 o 
  -7  -2   3      322.16      344.31     23.41 o 
  -6  -2   3       39.15       26.54      6.67 o 
  -5  -2   3      256.70      203.53     11.31 o 
  -4  -2   3     1047.83      855.65     21.48 o 
  -3  -2   3       77.33       97.87      9.63 o 
  -2  -2   3     2633.82     2544.89     42.96 o 
  -1  -2   3     9221.83     9687.01    136.23 o 
   0  -2   3     1295.54     1289.88     23.58 o 
   1  -2   3     6237.51     6664.16     94.92 o 
   2  -2   3       57.74       52.32      6.75 o 
   3  -2   3    14762.33    15205.03    233.15 o 
   4  -2   3      876.79      897.80     19.33 o 
   5  -2   3      978.17     1079.44     23.30 o 
   6  -2   3        0.21        5.41      4.56 o 
   7  -2   3      198.84      166.40     10.45 o 
   8  -2   3      174.59      217.62     12.46 o 
   9  -2   3     5185.70     4932.92     82.49 o 
  10  -2   3     1737.60     1629.20     40.22 o 
  11  -2   3      172.83      181.51     15.89 o 
  12  -2   3      589.10      520.50     30.45 o 
  13  -2   3        5.64       13.76      7.03 o 
  14  -2   3        1.04       -7.43      7.84 o 
  15  -2   3       65.61       71.61     24.59 o 
  16  -2   3       84.66       67.50     15.45 o 
 -14  -1   3       28.53       15.23     16.10 o 
 -13  -1   3      296.33      317.67     44.82 o 
 -12  -1   3       45.79       59.02     14.01 o 
 -11  -1   3        0.08       -5.92      5.92 o 
 -10  -1   3       91.43      111.59     13.38 o 
  -9  -1   3      115.77      116.52     14.93 o 
  -8  -1   3       59.62       51.68      7.90 o 
  -7  -1   3      167.23      206.48     12.73 o 
  -6  -1   3     2429.24     2331.37     44.81 o 
  -5  -1   3      531.29      531.04     16.82 o 
  -4  -1   3     4550.53     4358.53     68.93 o 
  -3  -1   3     1717.98     1999.21     35.70 o 
  -2  -1   3      360.49      405.12     14.25 o 
  -1  -1   3     4443.84     4555.75     67.38 o 
   0  -1   3    35946.00    36583.13    490.30 o 
   1  -1   3     4874.54     5202.59     74.46 o 
   2  -1   3     3896.47     3697.95     54.56 o 
   3  -1   3     1122.49     1108.04     20.77 o 
   4  -1   3      199.14      185.77      7.99 o 
   5  -1   3     1636.17     1615.99     30.37 o 
   6  -1   3     3064.75     3516.33     57.77 o 
   7  -1   3     1023.74      937.42     23.21 o 
   8  -1   3      253.79      214.14     12.27 o 
   9  -1   3     1564.64     1547.96     46.79 o 
  10  -1   3      465.45      432.28     27.25 o 
  11  -1   3     1299.92     1236.99     33.03 o 
  12  -1   3      226.61      217.98     15.79 o 
  13  -1   3        8.61        4.08      7.73 o 
  14  -1   3      291.71      244.15     24.12 o 
  15  -1   3       33.46       30.91     12.31 o 
  16  -1   3       53.61       33.47     21.11 o 
  17  -1   3        6.36       22.47     13.44 o 
 -15   0   3        9.76        2.61     15.67 o 
 -14   0   3      591.58      566.15     59.18 o 
 -13   0   3       27.47       43.08     21.32 o 
 -12   0   3        8.72       19.58     17.41 o 
 -11   0   3        5.39       11.44      7.36 o 
 -10   0   3       26.62       20.83      7.48 o 
  -9   0   3        0.36       -1.13      5.10 o 
  -8   0   3       56.57       60.03      8.27 o 
  -7   0   3      875.66      832.05     38.06 o 
  -6   0   3      401.05      383.92     14.79 o 
  -5   0   3    11845.42    11977.62    171.07 o 
  -4   0   3     2055.35     1919.07     35.57 o 
  -3   0   3     7712.91     8419.94    120.41 o 
  -2   0   3     1895.97     1985.73     33.52 o 
  -1   0   3    16168.29    17015.39    259.22 o 
   0   0   3     3106.32     3250.19     48.20 o 
   1   0   3     1004.75     1108.07     19.21 o 
   2   0   3       47.67       46.59      6.97 o 
   3   0   3      439.46      428.31     12.74 o 
   4   0   3     3256.15     3419.21     52.74 o 
   5   0   3      136.63      133.51     12.39 o 
   6   0   3     3342.44     3261.13     53.78 o 
   7   0   3     4965.02     4999.80     78.75 o 
   8   0   3      109.16      144.22      9.85 o 
   9   0   3     2921.18     2831.86     52.80 o 
  10   0   3     3044.83     3078.36    108.11 o 
  11   0   3       11.93        2.07      5.67 o 
  12   0   3      110.23      148.53     14.94 o 
  13   0   3      317.45      303.23     25.21 o 
  14   0   3        6.90        3.76      9.07 o 
  15   0   3      963.12      920.81     42.72 o 
  16   0   3       14.61       24.29     15.88 o 
  17   0   3      384.10      368.72     32.81 o 
 -15   1   3        0.12        8.70     18.28 o 
 -14   1   3       27.59       31.33     19.15 o 
 -13   1   3       78.42       99.65     26.98 o 
 -12   1   3      149.94      154.52     20.17 o 
 -11   1   3        3.25       -3.02      6.21 o 
 -10   1   3        8.50        1.14      5.63 o 
  -9   1   3      486.52      540.32     21.14 o 
  -8   1   3       15.27       22.82      6.52 o 
  -7   1   3     2265.20     2147.77     43.18 o 
  -6   1   3      732.64      857.34     37.32 o 
  -5   1   3        4.84       12.33      4.31 o 
  -4   1   3      209.60      180.98      8.92 o 
  -3   1   3     2717.88     2862.16     55.33 o 
  -2   1   3     2957.89     2919.90     45.44 o 
  -1   1   3     8572.84     8549.42    119.10 o 
   0   1   3    19087.76    19553.54    325.38 o 
   1   1   3    22351.23    22758.53    308.67 o 
   2   1   3     1538.37     1657.24     29.57 o 
   3   1   3     1549.36     1771.56     36.61 o 
   4   1   3     1252.93     1383.00     24.85 o 
   5   1   3     1032.39     1020.96     21.01 o 
   6   1   3     4521.94     4660.54     72.03 o 
   7   1   3      554.15      585.35     16.65 o 
   8   1   3     3920.38     3798.12     63.86 o 
   9   1   3        0.04       -2.32      3.75 o 
  10   1   3      132.71      149.52     14.63 o 
  11   1   3       34.11       30.88     11.90 o 
  12   1   3      271.79      223.85     21.54 o 
  13   1   3      419.48      392.83     64.84 o 
  14   1   3     1139.79     1231.51     48.34 o 
  15   1   3      603.57      634.63     41.78 o 
  16   1   3       23.31       23.93     12.62 o 
  17   1   3      232.66      249.41     28.37 o 
 -15   2   3      186.32      203.66     39.60 o 
 -14   2   3      113.75      147.95     33.51 o 
 -13   2   3        6.03       38.29     18.71 o 
 -12   2   3      553.52      584.55     99.65 o 
 -11   2   3      221.16      245.00     23.06 o 
 -10   2   3      202.32      187.40     14.69 o 
  -9   2   3        8.53       14.03      6.12 o 
  -8   2   3     3284.31     3193.49     59.48 o 
  -7   2   3       62.54       56.25      7.70 o 
  -6   2   3       52.47       66.06     10.79 o 
  -5   2   3     1045.29      926.19     32.66 o 
  -4   2   3      557.61      610.45     15.98 o 
  -3   2   3      235.76      203.03     21.08 o 
  -2   2   3      809.24      825.64     16.79 o 
  -1   2   3     9869.01     9953.02    241.08 o 
   0   2   3       43.50       46.98      3.49 o 
   1   2   3    10189.43    10677.16    153.76 o 
   2   2   3     7466.79     8012.49    118.12 o 
   3   2   3       64.66       59.60      4.61 o 
   4   2   3     1801.93     1835.58     39.20 o 
   5   2   3       67.95       78.23      4.70 o 
   6   2   3      421.13      469.05     12.68 o 
   7   2   3     3486.10     3965.29     72.95 o 
   8   2   3       13.45       17.66      4.26 o 
   9   2   3      394.34      418.35     15.21 o 
  10   2   3        0.61       -3.40      3.83 o 
  11   2   3       90.13      105.19     14.76 o 
  12   2   3      880.56      928.98     55.92 o 
  13   2   3       24.00       28.33     10.87 o 
  14   2   3      139.87       95.83     39.82 o 
  15   2   3      124.99      131.37     26.76 o 
  16   2   3      141.68      129.10     21.34 o 
 -14   3   3      840.59      838.99     68.76 o 
 -13   3   3        2.72        5.66     10.15 o 
 -12   3   3      887.54      915.14     41.24 o 
 -11   3   3      330.75      355.25     31.77 o 
 -10   3   3      401.87      430.30     20.15 o 
  -9   3   3        2.47       11.73      6.10 o 
  -8   3   3      211.03      279.70     14.86 o 
  -7   3   3      299.93      303.50     14.22 o 
  -6   3   3     1107.02     1112.97     29.29 o 
  -5   3   3     1230.75     1227.40     28.06 o 
  -4   3   3      327.86      320.14     15.76 o 
  -3   3   3     1293.54     1293.26     26.97 o 
  -2   3   3     1166.16     1137.40     21.26 o 
  -1   3   3      833.65      851.32     16.73 o 
   0   3   3    13497.92    13936.49    232.51 o 
   1   3   3    16005.44    16520.72    224.15 o 
   2   3   3        0.08        3.50      2.17 o 
   3   3   3    18529.18    19127.42    300.50 o 
   4   3   3      232.83      254.33     12.46 o 
   5   3   3        4.51       -1.23      4.35 o 
   6   3   3      965.43     1099.28     32.31 o 
   7   3   3      249.47      183.88     14.92 o 
   8   3   3      778.03      730.36     19.42 o 
   9   3   3       93.21      102.42      7.19 o 
  10   3   3      136.85      155.64     16.79 o 
  11   3   3       24.15       22.90      9.20 o 
  12   3   3      452.52      413.54     28.23 o 
  13   3   3       51.33       49.42     12.57 o 
  14   3   3     1154.90     1113.71     46.40 o 
  15   3   3      282.22      251.05     43.52 o 
  16   3   3       25.74        7.40     11.39 o 
 -14   4   3        0.03       16.10     16.97 o 
 -13   4   3      643.78      653.34     38.72 o 
 -12   4   3      220.48      202.28     22.46 o 
 -11   4   3       38.28       53.51     14.00 o 
 -10   4   3     2220.43     2217.98     65.21 o 
  -9   4   3        4.73        1.09      5.64 o 
  -8   4   3      151.80      134.97     11.61 o 
  -7   4   3      145.08      143.56     12.11 o 
  -6   4   3      317.96      276.91     12.93 o 
  -5   4   3      396.88      425.27     14.36 o 
  -4   4   3     8252.67     8696.64    126.94 o 
  -3   4   3      179.21      186.10     10.09 o 
  -2   4   3     5325.43     5172.42     83.88 o 
  -1   4   3      541.16      524.81     13.16 o 
   0   4   3     2709.08     2658.82     42.85 o 
   1   4   3     1130.31     1226.23     23.24 o 
   2   4   3     5348.12     5353.50     78.53 o 
   3   4   3        1.97       12.89      4.06 o 
   4   4   3     1213.85     1318.15     24.44 o 
   5   4   3    10422.69    11009.78    194.16 o 
   6   4   3      177.41      197.71     15.08 o 
   7   4   3       29.46       28.49      9.79 o 
   8   4   3       29.96       42.45      9.23 o 
   9   4   3      647.43      635.73     28.12 o 
  10   4   3      397.55      293.93     27.85 o 
  11   4   3     1467.85     1351.41     46.83 o 
  12   4   3      465.45      445.55     62.23 o 
  13   4   3      979.99     1079.60     45.06 o 
  14   4   3       38.88       32.63     17.84 o 
  15   4   3      163.10      165.97     43.08 o 
  16   4   3        4.20       -0.62     14.14 o 
 -14   5   3        0.13      -11.06     11.06 o 
 -13   5   3      133.02      141.90     21.37 o 
 -12   5   3      127.33      124.43     19.99 o 
 -11   5   3        7.48        4.96      9.35 o 
 -10   5   3      509.27      466.57     29.85 o 
  -9   5   3     1045.15     1004.36     29.65 o 
  -8   5   3       25.13       31.91     21.11 o 
  -7   5   3     1013.26     1008.90     26.88 o 
  -6   5   3        1.47        8.64      4.71 o 
  -5   5   3      507.18      498.98     19.22 o 
  -4   5   3      222.06      231.83     10.84 o 
  -3   5   3     1324.37     1442.71     29.23 o 
  -2   5   3     2145.56     2257.60     40.05 o 
  -1   5   3       16.31       12.52      5.62 o 
   0   5   3      619.00      583.68     15.32 o 
   1   5   3      195.82      154.20     16.55 o 
   2   5   3      174.67      143.10      7.86 o 
   3   5   3      592.42      676.82     27.97 o 
   4   5   3     1291.98     1171.53     29.56 o 
   5   5   3     7312.84     7935.36    115.96 o 
   6   5   3     3500.07     3211.11     91.82 o 
   7   5   3     3275.25     3219.73    130.77 o 
   8   5   3       11.05       -2.61      7.18 o 
   9   5   3        1.08        0.48      6.48 o 
  10   5   3      209.31      215.87     52.87 o 
  11   5   3      609.29      660.52     32.10 o 
  12   5   3        5.24        4.45      8.12 o 
  13   5   3      420.58      333.03     28.23 o 
  14   5   3      277.24      287.64     27.96 o 
  15   5   3      103.25       84.13     17.47 o 
  16   5   3       25.37       14.15     13.07 o 
 -14   6   3      247.11      298.29     30.60 o 
 -13   6   3       72.26      108.36     20.15 o 
 -12   6   3        0.02        0.48      9.51 o 
 -11   6   3      404.94      443.44     71.58 o 
 -10   6   3       58.52       56.21     28.07 o 
  -9   6   3      664.93      635.85     23.18 o 
  -8   6   3      233.42      240.29     18.28 o 
  -7   6   3       61.66       82.06     10.83 o 
  -6   6   3      527.26      515.53     17.85 o 
  -5   6   3        0.22        0.73      6.94 o 
  -4   6   3        4.99        5.31      3.60 o 
  -3   6   3      113.23       76.82      9.69 o 
  -2   6   3      911.68      954.62     22.96 o 
  -1   6   3      418.34      355.05     12.77 o 
   0   6   3      614.43      608.76     18.86 o 
   1   6   3     3743.23     3787.10     61.13 o 
   2   6   3       71.01      103.20      8.63 o 
   3   6   3      952.61      960.25     22.21 o 
   4   6   3     3430.33     3323.80     55.52 o 
   5   6   3      727.43      749.48     18.56 o 
   6   6   3     3119.79     3280.15     54.88 o 
   7   6   3     2319.03     2309.88     59.54 o 
   8   6   3     1127.77     1120.89     48.52 o 
   9   6   3      213.79      210.96     19.80 o 
  10   6   3      651.85      596.63     30.30 o 
  11   6   3       15.77       11.39      8.53 o 
  12   6   3      987.61      989.17     43.07 o 
  13   6   3      188.31      194.39     23.36 o 
  14   6   3       15.93       20.39     18.49 o 
  15   6   3       10.89       -3.17     10.88 o 
  16   6   3       73.64       66.40     18.28 o 
 -14   7   3       58.14       31.94     15.84 o 
 -13   7   3       36.20       41.70     15.07 o 
 -12   7   3      344.80      371.35     31.68 o 
 -11   7   3       89.81       90.94     19.58 o 
 -10   7   3       62.90       55.73     13.37 o 
  -9   7   3       25.54       23.69     10.72 o 
  -8   7   3     4191.24     4258.45     77.21 o 
  -7   7   3     1939.67     1968.01     89.59 o 
  -6   7   3     1133.91     1160.27     29.77 o 
  -5   7   3       14.56       33.20      9.77 o 
  -4   7   3       11.38       30.46      5.65 o 
  -3   7   3        9.07       25.89      5.51 o 
  -2   7   3      642.99      723.75     20.24 o 
  -1   7   3     1823.89     2130.81     44.88 o 
   0   7   3     5165.77     5456.08    109.03 o 
   1   7   3      397.55      387.66     14.32 o 
   2   7   3     3373.13     3520.61     86.09 o 
   3   7   3     4498.85     4430.64     71.79 o 
   4   7   3      917.51      997.09     24.08 o 
   5   7   3       99.72      116.45      8.58 o 
   6   7   3      151.23      133.87      8.52 o 
   7   7   3     1936.55     2024.30     55.69 o 
   8   7   3     2542.73     2536.56     94.43 o 
   9   7   3        3.17       -2.80      6.27 o 
  10   7   3     2970.07     2919.17    132.07 o 
  11   7   3      217.10      206.14     26.98 o 
  12   7   3       21.53       18.02     10.72 o 
  13   7   3        0.01        6.18     14.80 o 
  14   7   3       99.67       97.46     23.93 o 
  15   7   3        0.02      -10.35     10.35 o 
 -13   8   3      157.41      121.93     21.65 o 
 -12   8   3      236.86      242.34     26.92 o 
 -11   8   3      755.34      733.22     39.16 o 
 -10   8   3     1066.53     1154.23     46.97 o 
  -9   8   3      472.22      490.45     31.84 o 
  -8   8   3        3.34        0.58      5.92 o 
  -7   8   3      145.79      159.41     13.29 o 
  -6   8   3       93.21       98.78     10.59 o 
  -5   8   3       97.83      108.28     10.41 o 
  -4   8   3      276.62      232.07     13.59 o 
  -3   8   3      387.10      360.24     19.78 o 
  -2   8   3        7.06       13.61      4.89 o 
  -1   8   3      345.39      340.06     14.17 o 
   0   8   3     2116.41     1981.80     43.81 o 
   1   8   3     1127.44     1350.47     30.72 o 
   2   8   3      431.67      397.50     22.30 o 
   3   8   3      868.82      896.45     23.79 o 
   4   8   3      774.44      844.93     31.42 o 
   5   8   3     1533.19     1478.34     32.79 o 
   6   8   3     2441.90     2481.23     47.38 o 
   7   8   3        1.89        7.89      7.21 o 
   8   8   3      848.26      818.41     97.26 o 
   9   8   3      255.74      296.55     24.92 o 
  10   8   3        1.67        3.79      9.04 o 
  11   8   3      209.36      175.09     20.86 o 
  12   8   3      327.20      353.43     30.75 o 
  13   8   3       27.85       22.08     12.12 o 
  14   8   3       42.18       36.02     21.11 o 
  15   8   3       14.84       14.42     13.50 o 
 -13   9   3      760.80      927.90     47.81 o 
 -12   9   3       22.65       28.18     16.54 o 
 -11   9   3      123.32      152.57     32.42 o 
 -10   9   3      158.12      182.37     22.61 o 
  -9   9   3       52.64       57.23     13.69 o 
  -8   9   3        9.25        8.34      8.85 o 
  -7   9   3       46.68       36.53      8.48 o 
  -6   9   3     1668.87     1671.54     40.17 o 
  -5   9   3       50.89       57.40     12.09 o 
  -4   9   3       22.90       22.04      7.83 o 
  -3   9   3      434.56      428.67     17.70 o 
  -2   9   3     1001.73     1017.08     27.36 o 
  -1   9   3      100.11      117.18     20.23 o 
   0   9   3      251.43      265.51     14.05 o 
   1   9   3       56.35       55.67      7.60 o 
   2   9   3      124.10      117.51     10.20 o 
   3   9   3       41.87       27.46      6.07 o 
   4   9   3      166.59      169.88     16.76 o 
   5   9   3      929.43      899.89     36.42 o 
   6   9   3      927.05      859.13     34.28 o 
   7   9   3       29.97       23.91      9.38 o 
   8   9   3     1309.35     1298.42     46.46 o 
   9   9   3     1946.01     1874.97     59.54 o 
  10   9   3      239.21      205.08     22.23 o 
  11   9   3      408.71      360.71     30.15 o 
  12   9   3        0.49       24.34     34.16 o 
  13   9   3      408.94      365.40     50.70 o 
  14   9   3       16.92       18.42     12.32 o 
 -12  10   3       61.00       64.37     17.84 o 
 -11  10   3      382.96      471.25    115.75 o 
 -10  10   3        0.38       -7.78     10.56 o 
  -9  10   3       83.53      117.68     19.39 o 
  -8  10   3      248.07      316.97     26.76 o 
  -7  10   3       75.33       61.11     18.93 o 
  -6  10   3        3.08       -1.93      6.03 o 
  -5  10   3        1.05       -0.52      5.81 o 
  -4  10   3     4175.88     4277.34     77.12 o 
  -3  10   3     2909.41     2858.31     56.46 o 
  -2  10   3     3981.69     3851.92     69.49 o 
  -1  10   3       71.30       69.95      9.01 o 
   0  10   3     1011.69     1017.05     40.74 o 
   1  10   3       19.71       20.21      6.34 o 
   2  10   3     3169.56     3094.62     63.12 o 
   3  10   3     1294.67     1234.81     31.63 o 
   4  10   3      193.88      162.30     19.59 o 
   5  10   3     1767.86     1699.91     39.35 o 
   6  10   3      873.33      914.19     36.86 o 
   7  10   3      120.52      107.05     16.15 o 
   8  10   3       47.39       40.34     12.13 o 
   9  10   3      723.29      799.55     38.14 o 
  10  10   3       97.68      110.49     21.32 o 
  11  10   3      433.38      387.45     32.33 o 
  12  10   3       16.19       32.96     30.90 o 
  13  10   3      124.08      152.78     30.46 o 
  14  10   3      300.89      350.86     35.04 o 
 -12  11   3        5.66        1.31     19.58 o 
 -11  11   3        7.50       22.63     22.63 o 
 -10  11   3       99.79      103.57     29.59 o 
  -9  11   3       29.06       51.07     22.19 o 
  -8  11   3       20.08       12.10     11.46 o 
  -7  11   3      606.68      559.97     32.40 o 
  -6  11   3      127.52      123.49     13.16 o 
  -5  11   3      731.36      759.01     31.47 o 
  -4  11   3      948.45      915.94     29.26 o 
  -3  11   3     1132.89     1049.29     34.29 o 
  -2  11   3     1472.77     1383.86     35.51 o 
  -1  11   3      229.23      209.79     14.62 o 
   0  11   3      304.77      304.24     17.04 o 
   1  11   3      188.29      185.77     14.14 o 
   2  11   3      410.66      375.30     18.55 o 
   3  11   3       37.31       31.88      8.03 o 
   4  11   3     3180.70     3056.57     64.31 o 
   5  11   3       83.65       87.45     10.76 o 
   6  11   3      138.42      144.79     18.08 o 
   7  11   3      792.32      878.22     38.74 o 
   8  11   3      855.83      737.70     36.21 o 
   9  11   3      107.08      166.08     21.82 o 
  10  11   3      348.93      275.59     27.03 o 
  11  11   3      430.41      428.02     34.53 o 
  12  11   3      287.25      363.18     33.30 o 
  13  11   3      349.63      380.86     35.38 o 
 -11  12   3       91.90      153.61     36.12 o 
 -10  12   3       68.29       90.08     28.72 o 
  -9  12   3      161.05      145.34     34.38 o 
  -8  12   3      202.66      261.10     41.34 o 
  -7  12   3      436.00      528.29     54.40 o 
  -6  12   3     1396.35     1543.49     70.93 o 
  -5  12   3       10.53       11.23      9.62 o 
  -4  12   3      240.40      227.96     16.98 o 
  -3  12   3      398.48      312.28     27.65 o 
  -2  12   3       80.22       75.15     10.54 o 
  -1  12   3      358.77      372.84     19.88 o 
   0  12   3      380.22      347.21     18.85 o 
   1  12   3      129.67      132.52     13.06 o 
   2  12   3      912.39      944.13     29.52 o 
   3  12   3      688.31      685.09     25.05 o 
   4  12   3      116.04      144.73     13.99 o 
   5  12   3      279.46      294.90     24.96 o 
   6  12   3       49.06       21.60     13.71 o 
   7  12   3      174.84      173.43     21.48 o 
   8  12   3      197.49      274.09     26.70 o 
   9  12   3      283.84      291.16     28.40 o 
  10  12   3      110.86       91.58     20.89 o 
  11  12   3       55.99       50.90     16.77 o 
  12  12   3      135.13      125.10     22.27 o 
 -10  13   3        0.24        1.31     20.89 o 
  -9  13   3       12.62       43.95     24.80 o 
  -8  13   3       62.31       53.96     27.42 o 
  -7  13   3        0.58       28.72     20.45 o 
  -6  13   3      325.08      341.60     47.43 o 
  -5  13   3      112.76      149.23     19.55 o 
  -4  13   3        0.56        5.36      8.68 o 
  -3  13   3      158.90      160.22     19.65 o 
  -2  13   3        2.54       13.30      9.35 o 
  -1  13   3        3.60       11.34      7.37 o 
   0  13   3      122.05      106.31     12.81 o 
   1  13   3     1393.56     1293.80     41.53 o 
   2  13   3      967.04      963.33     31.29 o 
   3  13   3     1690.50     1615.44     48.85 o 
   4  13   3      684.42      770.88     35.50 o 
   5  13   3      118.69       77.61     15.30 o 
   6  13   3       19.11        8.96     10.41 o 
   7  13   3      441.69      425.28     31.82 o 
   8  13   3      136.52      127.10     20.45 o 
   9  13   3       27.38       43.13     14.76 o 
  10  13   3       53.58       68.12     17.06 o 
  11  13   3       21.52       15.18     12.13 o 
  -9  14   3      586.12      590.95     66.58 o 
  -8  14   3      250.65      322.02     49.61 o 
  -7  14   3      117.79      105.74     32.64 o 
  -6  14   3      226.40      219.32     39.60 o 
  -5  14   3      266.96      256.63     64.62 o 
  -4  14   3      111.07       91.55     16.54 o 
  -3  14   3        2.69        4.47     10.03 o 
  -2  14   3      172.30      210.53     45.47 o 
  -1  14   3      603.70      650.14     45.91 o 
   0  14   3      875.91      877.31     39.82 o 
   1  14   3      800.13      854.95     30.74 o 
   2  14   3       30.70       24.11      9.80 o 
   3  14   3       57.24       54.14     11.01 o 
   4  14   3       14.88       13.17     10.72 o 
   5  14   3      123.92      128.44     42.21 o 
   6  14   3      593.98      653.68     38.85 o 
   7  14   3       54.57       40.67     24.80 o 
   8  14   3       68.03       75.64     17.87 o 
   9  14   3        1.35        9.68     15.23 o 
  10  14   3      152.42      125.10     22.60 o 
  -7  15   3        4.18       -5.66     17.84 o 
  -6  15   3       19.61       -2.18     19.15 o 
  -5  15   3       27.72        6.96     20.02 o 
  -4  15   3        3.73        4.21     10.46 o 
  -3  15   3      614.78      626.97     36.59 o 
  -2  15   3      495.61      502.85     44.17 o 
  -1  15   3        1.05       -3.50     15.45 o 
   0  15   3      373.44      367.44     58.09 o 
   1  15   3       12.97       10.75     11.20 o 
   2  15   3      513.34      538.02     54.61 o 
   3  15   3       39.49       41.34     20.89 o 
   4  15   3      216.63      258.05     39.60 o 
   5  15   3       22.37       24.80     19.15 o 
   6  15   3        7.52        7.19     12.08 o 
   7  15   3        0.01       -9.93      9.93 o 
   8  15   3      192.10      261.38     29.83 o 
  -5  16   3      396.82      441.69     57.44 o 
  -4  16   3       81.76       45.49     16.61 o 
  -3  16   3      263.65      290.45     29.28 o 
  -2  16   3       41.62       41.12     14.93 o 
  -1  16   3      638.47      731.13     54.83 o 
   0  16   3       27.93       38.82     13.99 o 
   1  16   3       39.34       25.36     13.53 o 
   2  16   3      216.62      201.92     35.68 o 
   3  16   3      503.22      443.86     51.35 o 
   4  16   3      172.97      195.82     36.99 o 
   5  16   3       41.94       53.09     25.67 o 
   6  16   3      161.66      179.72     38.29 o 
  -3  17   3      264.23      265.17     29.30 o 
  -2  17   3       10.99        9.19     12.64 o 
  -1  17   3      123.19      132.59     50.48 o 
   0  17   3       82.13      103.25     23.28 o 
   1  17   3        1.97       -6.46     11.89 o 
   2  17   3       43.05       41.78     22.19 o 
   3  17   3       76.40       51.35     23.50 o 
   4  17   3      768.98      909.92     73.11 o 
  -1 -15   4      103.55      128.34     23.02 o 
   0 -15   4       13.41       15.13     14.99 o 
   1 -15   4        1.51      -10.29     12.18 o 
   2 -15   4        0.08        6.01     20.45 o 
   3 -15   4       18.13       -7.13     20.02 o 
   4 -15   4      430.09      486.08     51.13 o 
  -4 -14   4       14.83        8.70     17.84 o 
  -3 -14   4       51.79       68.32     26.54 o 
  -2 -14   4       33.56       28.77     14.32 o 
  -1 -14   4      156.72      146.78     26.11 o 
   0 -14   4      889.05      927.40     47.28 o 
   1 -14   4      117.94      129.13     45.69 o 
   2 -14   4      274.14      320.46     32.45 o 
   3 -14   4       34.08       18.41     14.68 o 
   4 -14   4       67.46       74.80     18.46 o 
   5 -14   4      128.94      165.60     35.47 o 
   6 -14   4        5.47       -5.17     11.03 o 
   7 -14   4       99.85      136.96     23.42 o 
   8 -14   4       18.52       10.82     13.17 o 
  -6 -13   4       88.56      156.22     35.68 o 
  -5 -13   4       31.61        6.53     16.97 o 
  -4 -13   4      203.12      251.52     42.65 o 
  -3 -13   4       21.36       15.59     18.93 o 
  -2 -13   4      371.41      348.65     37.64 o 
  -1 -13   4       46.27       38.40     14.50 o 
   0 -13   4       21.09       13.87     12.75 o 
   1 -13   4       48.43       68.78     16.89 o 
   2 -13   4      699.42      716.87     42.92 o 
   3 -13   4       31.24       20.64     23.50 o 
   4 -13   4       78.55       81.51     23.28 o 
   5 -13   4      364.02      342.28     32.20 o 
   6 -13   4      160.71      163.19     55.70 o 
   7 -13   4      139.65      142.11     22.85 o 
   8 -13   4       40.28       37.92     15.52 o 
   9 -13   4      170.15      234.40     29.16 o 
  -7 -12   4      134.29      136.64     32.64 o 
  -6 -12   4      451.88      503.05     55.27 o 
  -5 -12   4       17.13       36.12     21.32 o 
  -4 -12   4       29.21       42.65     20.45 o 
  -3 -12   4      477.88      480.80     75.94 o 
  -2 -12   4      416.56      439.49     35.25 o 
  -1 -12   4      372.30      373.42     55.05 o 
   0 -12   4        1.85       12.98     11.23 o 
   1 -12   4        0.79       12.62     11.39 o 
   2 -12   4      605.26      612.81     38.57 o 
   3 -12   4      238.48      240.45     25.68 o 
   4 -12   4      292.99      262.87     27.22 o 
   5 -12   4      321.28      362.99     31.71 o 
   6 -12   4      738.90      812.01     56.57 o 
   7 -12   4        9.06        7.27     11.15 o 
   8 -12   4      166.04      194.33     45.69 o 
   9 -12   4      429.74      429.98     36.06 o 
  10 -12   4        1.49      -10.77     10.77 o 
  11 -12   4       34.15       68.98     19.54 o 
  -8 -11   4       26.22       23.06     20.45 o 
  -7 -11   4       38.18       26.11     18.71 o 
  -6 -11   4      236.25      264.14     40.47 o 
  -5 -11   4       19.80       21.32     18.28 o 
  -4 -11   4     1280.18     1388.55     51.67 o 
  -3 -11   4      139.65       92.22     16.72 o 
  -2 -11   4       25.63        9.89      9.79 o 
  -1 -11   4      712.93      645.49     35.55 o 
   0 -11   4      767.80      669.82     36.52 o 
   1 -11   4        4.28       -3.00     14.36 o 
   2 -11   4      281.21      238.00     24.59 o 
   3 -11   4      745.91      678.75     35.80 o 
   4 -11   4       35.05       17.66     11.19 o 
   5 -11   4      115.42      141.86     24.59 o 
   6 -11   4      771.67      812.12     83.33 o 
   7 -11   4     1492.87     1425.19     66.14 o 
   8 -11   4       43.25       24.55     15.45 o 
   9 -11   4      125.99       97.03     18.03 o 
  10 -11   4       39.10       38.95     14.77 o 
  11 -11   4      444.19      540.44     57.22 o 
  12 -11   4      217.69      227.39     27.78 o 
  -9 -10   4      150.24      139.49     31.98 o 
  -8 -10   4      409.62      438.77     32.53 o 
  -7 -10   4      240.99      259.96     25.46 o 
  -6 -10   4     1074.04     1042.65     57.88 o 
  -5 -10   4     1652.66     1718.71     44.70 o 
  -4 -10   4      331.98      273.21     24.56 o 
  -3 -10   4       74.38       45.69     12.26 o 
  -2 -10   4        6.91       17.71     12.84 o 
  -1 -10   4       20.92       26.71     14.14 o 
   0 -10   4        1.03       11.46      8.67 o 
   1 -10   4      232.68      238.88     27.42 o 
   2 -10   4        2.36        3.11      8.29 o 
   3 -10   4      580.17      558.49     42.21 o 
   4 -10   4      934.24      921.91     40.11 o 
   5 -10   4      215.71      233.49     23.50 o 
   6 -10   4        0.79       11.57      9.35 o 
   7 -10   4     1713.00     1753.15     90.30 o 
   8 -10   4       76.95       75.47     16.62 o 
   9 -10   4        4.99        6.58     13.49 o 
  10 -10   4      673.84      752.64     41.05 o 
  11 -10   4        0.05       -5.53     10.61 o 
  12 -10   4       82.20      100.28     37.42 o 
  13 -10   4      191.26      180.07     25.61 o 
 -10  -9   4       70.12       90.36     18.46 o 
  -9  -9   4        0.49        7.98     10.87 o 
  -8  -9   4      106.02       82.89     15.68 o 
  -7  -9   4     1529.59     1568.27     57.01 o 
  -6  -9   4       17.56       11.11     11.10 o 
  -5  -9   4      173.28      143.29     14.23 o 
  -4  -9   4       27.91       21.34      7.84 o 
  -3  -9   4      450.25      480.14     38.70 o 
  -2  -9   4       90.74      114.08     16.70 o 
  -1  -9   4     2410.63     2392.19     66.70 o 
   0  -9   4       46.40       42.06     13.49 o 
   1  -9   4      310.47      290.16     34.60 o 
   2  -9   4     2144.03     2225.47     64.15 o 
   3  -9   4        0.63       10.90      8.45 o 
   4  -9   4      184.67      192.32     20.25 o 
   5  -9   4      566.99      517.22     59.83 o 
   6  -9   4      127.73      141.45     19.01 o 
   7  -9   4       40.48       35.49     15.88 o 
   8  -9   4     1088.74     1141.30     45.91 o 
   9  -9   4       39.84       65.70     23.06 o 
  10  -9   4       71.04       74.10     37.64 o 
  11  -9   4       61.72       47.89     25.67 o 
  12  -9   4       94.55      103.32     20.45 o 
  13  -9   4       90.76      108.55     20.28 o 
  14  -9   4      137.57      166.30     23.95 o 
 -11  -8   4       56.57       88.83     18.60 o 
 -10  -8   4        2.47       -6.10     10.30 o 
  -9  -8   4       42.33       33.84     28.94 o 
  -8  -8   4      450.14      459.38     31.04 o 
  -7  -8   4        0.60        1.66     11.31 o 
  -6  -8   4        1.52        0.76      6.45 o 
  -5  -8   4      839.75      819.07     27.22 o 
  -4  -8   4      282.90      298.39     17.36 o 
  -3  -8   4      487.83      519.29     20.63 o 
  -2  -8   4       80.10       87.31     10.02 o 
  -1  -8   4      709.70      720.33     39.11 o 
   0  -8   4       22.36       20.70      5.74 o 
   1  -8   4     2575.61     2662.87     69.37 o 
   2  -8   4       92.74      109.61     19.58 o 
   3  -8   4        6.63        1.28     11.10 o 
   4  -8   4     4571.66     4534.29    147.96 o 
   5  -8   4       51.00       49.75     11.49 o 
   6  -8   4      880.84      890.03     77.02 o 
   7  -8   4     1357.57     1473.89     50.19 o 
   8  -8   4     1054.41     1109.53     43.78 o 
   9  -8   4      990.57      817.83     38.10 o 
  10  -8   4       19.88       12.96     10.13 o 
  11  -8   4        0.67       11.52     10.41 o 
  12  -8   4     1181.34     1190.16     49.53 o 
  13  -8   4      657.67      622.30     48.74 o 
  14  -8   4       20.12       45.17     15.54 o 
 -12  -7   4      181.11      197.24     25.68 o 
 -11  -7   4      176.36      200.65     24.80 o 
 -10  -7   4      445.98      444.86     32.61 o 
  -9  -7   4       35.40       24.00     11.77 o 
  -8  -7   4       39.27       13.79     10.10 o 
  -7  -7   4      389.55      349.74     41.56 o 
  -6  -7   4       12.83       28.43      7.78 o 
  -5  -7   4       10.19        4.35      5.53 o 
  -4  -7   4      444.24      390.86     24.29 o 
  -3  -7   4     1491.55     1533.30     36.18 o 
  -2  -7   4      234.72      202.52     13.12 o 
  -1  -7   4     1605.90     1743.62     37.59 o 
   0  -7   4     2473.61     2436.70     46.30 o 
   1  -7   4       30.07       32.13      9.15 o 
   2  -7   4      724.24      639.51     39.16 o 
   3  -7   4     1893.47     1725.52     80.29 o 
   4  -7   4        3.97       14.04      7.06 o 
   5  -7   4      163.08      174.34     35.68 o 
   6  -7   4      319.71      331.38     23.50 o 
   7  -7   4        0.27        5.08      7.84 o 
   8  -7   4      215.93      194.06     20.20 o 
   9  -7   4       48.40       68.10     19.36 o 
  10  -7   4      760.88      665.10     33.21 o 
  11  -7   4       22.25        9.03     10.66 o 
  12  -7   4     1081.49     1081.84     45.46 o 
  13  -7   4     1057.38      998.84     44.90 o 
  14  -7   4      278.66      417.63     33.03 o 
  15  -7   4      147.99      138.59     22.46 o 
 -12  -6   4       32.27       26.65     13.38 o 
 -11  -6   4        0.01       15.55     11.70 o 
 -10  -6   4       58.89       63.39     19.58 o 
  -9  -6   4     1405.52     1468.87     52.07 o 
  -8  -6   4       88.54       78.94     11.47 o 
  -7  -6   4      143.17      174.92     14.63 o 
  -6  -6   4        2.24        2.15      6.47 o 
  -5  -6   4      121.64      126.71     11.99 o 
  -4  -6   4        1.83       -2.15      4.33 o 
  -3  -6   4      439.63      421.96     16.93 o 
  -2  -6   4     4160.26     3821.94     66.35 o 
  -1  -6   4      178.26      157.64     12.03 o 
   0  -6   4       15.80       10.62      4.14 o 
   1  -6   4      601.04      621.54     28.54 o 
   2  -6   4     2227.37     2221.86     56.76 o 
   3  -6   4      760.73      779.60     29.69 o 
   4  -6   4      928.66      884.71     32.58 o 
   5  -6   4      215.49      214.83     12.75 o 
   6  -6   4      585.16      598.68     18.44 o 
   7  -6   4     1154.44     1241.90     60.50 o 
   8  -6   4       29.36       29.33     11.86 o 
   9  -6   4        0.64        1.83      7.77 o 
  10  -6   4      648.73      552.57     29.02 o 
  11  -6   4        7.02        8.75      9.79 o 
  12  -6   4       99.87      108.58     17.68 o 
  13  -6   4      781.78      827.13     39.47 o 
  14  -6   4      110.35      103.44     30.68 o 
  15  -6   4       22.96       15.17     20.24 o 
 -13  -5   4       23.66       -6.09     15.67 o 
 -12  -5   4       11.09       22.54     13.05 o 
 -11  -5   4       69.37       40.03     33.07 o 
 -10  -5   4      230.24      221.74     23.60 o 
  -9  -5   4     1998.54     1962.51    170.37 o 
  -8  -5   4      598.81      662.62     24.49 o 
  -7  -5   4        2.12        2.15      5.73 o 
  -6  -5   4      530.70      490.19     21.08 o 
  -5  -5   4      244.00      260.17     14.88 o 
  -4  -5   4      138.51      182.04     12.37 o 
  -3  -5   4     2042.91     2070.60     57.72 o 
  -2  -5   4      220.68      215.34     12.04 o 
  -1  -5   4      204.80      218.06     11.22 o 
   0  -5   4     2948.83     2820.58     64.03 o 
   1  -5   4     1438.01     1451.19     28.41 o 
   2  -5   4      740.23      693.10     55.27 o 
   3  -5   4      107.58      126.76     13.05 o 
   4  -5   4      421.95      382.51     23.93 o 
   5  -5   4       75.85       55.43      5.41 o 
   6  -5   4     7429.09     7267.48    135.87 o 
   7  -5   4     1416.75     1479.28     39.86 o 
   8  -5   4      175.80      166.07     19.04 o 
   9  -5   4      682.06      607.32     21.30 o 
  10  -5   4      506.75      458.59     20.39 o 
  11  -5   4        3.37       -3.62      5.86 o 
  12  -5   4       47.65       32.46      9.07 o 
  13  -5   4      616.65      546.81     25.52 o 
  14  -5   4      187.11      195.50     18.14 o 
  15  -5   4        7.57       14.81     12.13 o 
  16  -5   4      392.64      320.71     41.34 o 
 -13  -4   4       10.02       19.58     20.45 o 
 -12  -4   4       77.30       52.20     30.24 o 
 -11  -4   4      508.02      585.10     54.83 o 
 -10  -4   4      496.69      531.47     32.64 o 
  -9  -4   4      216.29      250.48     17.21 o 
  -8  -4   4      189.05      194.72     14.96 o 
  -7  -4   4      659.90      638.38     37.75 o 
  -6  -4   4        0.80       -1.89      4.47 o 
  -5  -4   4     1305.26     1179.86     29.70 o 
  -4  -4   4      132.52      123.10     11.60 o 
  -3  -4   4      705.59      623.54     19.15 o 
  -2  -4   4     2108.18     2173.54     41.28 o 
  -1  -4   4      303.29      396.09     20.29 o 
   0  -4   4     5788.37     6134.48     92.37 o 
   1  -4   4      911.19     1051.11     27.65 o 
   2  -4   4     1922.88     2064.19     50.14 o 
   3  -4   4     2170.56     2218.02     53.07 o 
   4  -4   4     8667.00     8853.79    163.21 o 
   5  -4   4     9410.05    10450.87    150.70 o 
   6  -4   4     1021.13     1077.09     25.33 o 
   7  -4   4     1975.31     2030.18     40.70 o 
   8  -4   4      111.69       95.90      9.67 o 
   9  -4   4        6.80        5.72      5.14 o 
  10  -4   4       21.45       16.32      6.57 o 
  11  -4   4       74.81       78.31     10.68 o 
  12  -4   4      138.82      127.36     15.56 o 
  13  -4   4      256.85      280.53     19.60 o 
  14  -4   4       22.82       24.54      9.57 o 
  15  -4   4       95.00      118.14     18.52 o 
  16  -4   4      112.66      124.90     20.25 o 
 -13  -3   4       12.57       20.89     19.15 o 
 -12  -3   4     1300.93     1396.87     81.81 o 
 -11  -3   4       69.45       42.99     13.48 o 
 -10  -3   4      162.92      172.89     20.13 o 
  -9  -3   4       42.43       62.68      9.90 o 
  -8  -3   4     3003.80     2968.75     59.02 o 
  -7  -3   4      507.17      429.92     18.47 o 
  -6  -3   4       99.81       86.79      9.42 o 
  -5  -3   4       10.48        7.98      4.43 o 
  -4  -3   4      101.50       76.97      8.09 o 
  -3  -3   4      117.24      108.32      8.87 o 
  -2  -3   4      487.40      504.89     15.70 o 
  -1  -3   4       24.41       35.85     19.42 o 
   0  -3   4     3552.73     3634.88     57.78 o 
   1  -3   4       33.68       31.58      3.63 o 
   2  -3   4     2842.75     2847.52     60.92 o 
   3  -3   4    10271.96    10295.28    183.21 o 
   4  -3   4     5152.56     5407.39     81.34 o 
   5  -3   4      131.59      164.91      8.92 o 
   6  -3   4      725.52      664.91     18.70 o 
   7  -3   4     1537.18     1545.01     47.43 o 
   8  -3   4      144.59      133.52     10.75 o 
   9  -3   4      155.35      160.51     17.52 o 
  10  -3   4      310.74      286.57     18.51 o 
  11  -3   4      815.77      818.77     30.41 o 
  12  -3   4       14.36        7.35      6.50 o 
  13  -3   4       86.90       60.28     10.69 o 
  14  -3   4        2.87        1.11      7.45 o 
  15  -3   4      326.74      349.98     76.59 o 
  16  -3   4        1.04        2.39     10.96 o 
 -14  -2   4        2.90       -8.70     17.84 o 
 -13  -2   4      186.40      219.76     39.60 o 
 -12  -2   4      107.05      114.01     28.29 o 
 -11  -2   4       16.45        4.37      9.30 o 
 -10  -2   4     2376.98     2494.93     80.24 o 
  -9  -2   4      178.43      202.24     15.35 o 
  -8  -2   4       91.95       88.78     19.28 o 
  -7  -2   4      124.71      169.31     22.57 o 
  -6  -2   4       13.99       12.47      5.11 o 
  -5  -2   4        0.03       -4.18      4.18 o 
  -4  -2   4     1395.12     1370.86     30.18 o 
  -3  -2   4      204.31      201.12     10.61 o 
  -2  -2   4     1299.39     1302.31     27.03 o 
  -1  -2   4       27.80       32.19      9.95 o 
   0  -2   4      163.61      176.83      8.04 o 
   1  -2   4    15130.74    15628.40    214.36 o 
   2  -2   4      178.15      186.64     12.01 o 
   3  -2   4       25.95       36.15      8.10 o 
   4  -2   4     1083.33     1161.57     37.82 o 
   5  -2   4    11205.04    11460.81    188.20 o 
   6  -2   4      284.20      354.10     14.64 o 
   7  -2   4      345.22      390.84     14.54 o 
   8  -2   4      878.53      900.93     24.23 o 
   9  -2   4       83.89      119.53     13.26 o 
  10  -2   4      283.79      259.92     15.28 o 
  11  -2   4     6214.95     6089.56    101.88 o 
  12  -2   4      213.25      177.96     14.89 o 
  13  -2   4      343.48      287.51     25.00 o 
  14  -2   4      708.51      665.37     33.83 o 
  15  -2   4        1.15       14.87     10.59 o 
  16  -2   4      148.88      148.79     38.95 o 
  17  -2   4       66.44       70.29     16.91 o 
 -14  -1   4      126.25       80.50     28.72 o 
 -13  -1   4       10.53       18.71     20.02 o 
 -12  -1   4      347.05      339.43     45.69 o 
 -11  -1   4      602.85      652.98     26.79 o 
 -10  -1   4       73.77       96.76     19.04 o 
  -9  -1   4      462.33      477.88     20.92 o 
  -8  -1   4      208.80      242.28     19.46 o 
  -7  -1   4      122.26      149.29     16.21 o 
  -6  -1   4     1077.92     1098.94     27.47 o 
  -5  -1   4      525.13      453.03     15.87 o 
  -4  -1   4      177.24      204.34     10.79 o 
  -3  -1   4       50.90       67.28      6.71 o 
  -2  -1   4    23244.54    24276.84    329.65 o 
  -1  -1   4     4740.47     5142.77     76.83 o 
   0  -1   4      184.48      205.02      7.88 o 
   1  -1   4     1137.46     1192.66     22.95 o 
   2  -1   4      728.88      862.80     17.34 o 
   3  -1   4     1449.72     1397.17     25.27 o 
   4  -1   4     2295.72     2417.66     40.38 o 
   5  -1   4     1169.07     1185.76     41.86 o 
   6  -1   4      444.38      499.36     23.23 o 
   7  -1   4     1546.59     1818.40     36.12 o 
   8  -1   4     1933.25     1849.23     38.03 o 
   9  -1   4     8147.71     7702.61    118.88 o 
  10  -1   4     1938.69     2002.50     42.98 o 
  11  -1   4      540.40      517.30     20.52 o 
  12  -1   4     2131.87     2101.92     47.39 o 
  13  -1   4      424.04      452.47     50.48 o 
  14  -1   4        0.93        2.47     15.67 o 
  15  -1   4       42.97       25.75     11.71 o 
  16  -1   4       27.69       21.92     11.84 o 
  17  -1   4       30.69       51.66     14.93 o 
 -14   0   4        2.48        8.27     20.02 o 
 -13   0   4      192.26      192.34     36.12 o 
 -12   0   4        0.70      -10.01     15.23 o 
 -11   0   4        0.20       -3.25      8.73 o 
 -10   0   4        2.78       -2.03      7.32 o 
  -9   0   4      438.12      418.15     19.33 o 
  -8   0   4       45.71       49.14     10.25 o 
  -7   0   4     1019.06      922.37     33.17 o 
  -6   0   4      955.83     1023.02     34.35 o 
  -5   0   4        0.26       10.12      5.21 o 
  -4   0   4     2053.17     1906.22     36.41 o 
  -3   0   4      119.14      171.19      8.91 o 
  -2   0   4     3422.17     3633.27     56.96 o 
  -1   0   4        7.52        5.70      2.49 o 
   0   0   4     1417.80     1542.33     27.12 o 
   1   0   4     7653.73     7979.87    111.93 o 
   2   0   4    12229.60    12484.01    171.14 o 
   3   0   4     1272.25     1273.72     23.39 o 
   4   0   4      631.50      625.17     15.00 o 
   5   0   4      189.29      227.17     14.05 o 
   6   0   4      134.53      156.58      9.00 o 
   7   0   4      412.83      362.89     13.35 o 
   8   0   4       59.57       34.85      5.89 o 
   9   0   4      802.41      810.94     38.21 o 
  10   0   4      264.25      242.72     14.21 o 
  11   0   4      794.29      637.36     34.02 o 
  12   0   4        2.09       11.22      6.34 o 
  13   0   4      246.04      242.97     27.42 o 
  14   0   4        0.51       -6.76      7.72 o 
  15   0   4       54.36       91.13     28.29 o 
  16   0   4       32.94       38.89     13.80 o 
  17   0   4        0.08        3.59     13.93 o 
 -14   1   4      196.97      197.13     38.73 o 
 -13   1   4      173.24       92.25     28.29 o 
 -12   1   4      256.70      261.85     27.42 o 
 -11   1   4      172.16      193.78     21.65 o 
 -10   1   4      202.74      233.28     16.61 o 
  -9   1   4       56.72       57.20      9.18 o 
  -8   1   4      561.26      527.86     20.92 o 
  -7   1   4      997.73     1083.64     45.87 o 
  -6   1   4        8.98       15.73      4.81 o 
  -5   1   4    12839.05    13091.92    194.04 o 
  -4   1   4      436.26      369.57     18.23 o 
  -3   1   4      511.10      490.72     14.33 o 
  -2   1   4      217.36      191.68      8.57 o 
  -1   1   4       65.47       79.47      4.81 o 
   0   1   4       75.57       77.21      4.67 o 
   1   1   4      854.71      852.24     16.75 o 
   2   1   4     9179.92     9471.00    131.30 o 
   3   1   4       30.32       33.44      5.86 o 
   4   1   4      184.62      190.09     14.65 o 
   5   1   4      360.76      391.85     15.13 o 
   6   1   4     4708.87     4794.75     89.25 o 
   7   1   4        4.23        2.87      3.58 o 
   8   1   4       14.28       49.90      8.17 o 
   9   1   4     2291.55     2315.09     79.70 o 
  10   1   4     3122.66     3042.78     56.63 o 
  11   1   4      148.18      122.14     10.66 o 
  12   1   4      228.78      244.31     22.00 o 
  13   1   4        8.14        7.17      8.73 o 
  14   1   4       33.19       31.86     11.68 o 
  15   1   4       90.93      103.32     19.58 o 
  16   1   4      701.40      764.01     41.63 o 
  17   1   4      288.16      304.43     31.14 o 
 -14   2   4      188.12      147.08     34.38 o 
 -13   2   4        0.30       -4.35     15.67 o 
 -12   2   4      411.42      478.29     32.81 o 
 -11   2   4       15.62        3.95      9.17 o 
 -10   2   4      235.69      246.90     22.98 o 
  -9   2   4       65.26       64.02      9.60 o 
  -8   2   4      278.03      278.73     15.23 o 
  -7   2   4      883.88      885.46     24.69 o 
  -6   2   4      112.60       93.70      8.34 o 
  -5   2   4     1052.52     1014.39     27.90 o 
  -4   2   4      179.06      195.67      9.19 o 
  -3   2   4     1255.63     1077.18     21.75 o 
  -2   2   4      964.93     1038.50     19.78 o 
  -1   2   4      940.54      937.44     25.69 o 
   0   2   4     3781.40     3817.61     56.88 o 
   1   2   4     3142.10     3114.94     47.30 o 
   2   2   4     1611.93     1756.76     29.46 o 
   3   2   4    23854.08    24155.86    379.82 o 
   4   2   4       48.34       62.84     12.18 o 
   5   2   4      154.48      120.90      6.65 o 
   6   2   4     4071.78     4498.75     69.53 o 
   7   2   4      105.82       81.02      6.29 o 
   8   2   4      122.23       65.61      8.13 o 
   9   2   4      430.93      401.91     25.70 o 
  10   2   4      619.70      619.24     19.43 o 
  11   2   4      255.35      178.26     18.29 o 
  12   2   4      275.42      270.82     23.16 o 
  13   2   4       26.39       11.59      9.29 o 
  14   2   4     1746.34     1794.67     59.96 o 
  15   2   4      114.51      118.45     19.49 o 
  16   2   4       47.57       58.55     16.40 o 
  17   2   4      280.00      324.33     37.42 o 
 -14   3   4       39.08       29.59     20.02 o 
 -13   3   4      113.63      120.08     20.67 o 
 -12   3   4       13.97        6.65     11.27 o 
 -11   3   4      346.84      343.73     44.82 o 
 -10   3   4        6.36        6.60      9.72 o 
  -9   3   4       53.39       38.37     16.75 o 
  -8   3   4     2675.91     2691.68     53.06 o 
  -7   3   4       28.69       23.36      5.54 o 
  -6   3   4       58.69       64.54     10.50 o 
  -5   3   4      118.56      148.67     12.58 o 
  -4   3   4      834.33      819.00     21.33 o 
  -3   3   4      343.06      452.85     16.89 o 
  -2   3   4     1169.70     1207.72     32.92 o 
  -1   3   4      365.67      379.26     22.85 o 
   0   3   4        3.02        6.24      2.60 o 
   1   3   4    12567.06    13214.00    221.29 o 
   2   3   4      329.60      308.54     15.59 o 
   3   3   4     1843.80     1968.93     33.25 o 
   4   3   4    13686.07    14386.80    198.29 o 
   5   3   4        6.12        1.84      4.15 o 
   6   3   4      318.81      467.31     20.45 o 
   7   3   4     1827.30     1919.50     69.19 o 
   8   3   4      577.28      612.21     30.90 o 
   9   3   4       42.20       27.41      4.58 o 
  10   3   4      640.87      631.72     45.04 o 
  11   3   4      340.39      370.40     34.16 o 
  12   3   4      132.87      139.04     28.29 o 
  13   3   4     1699.39     1595.99     58.96 o 
  14   3   4       13.28       17.76     10.25 o 
  15   3   4       12.49       15.06     10.59 o 
  16   3   4      569.70      529.17     37.54 o 
  17   3   4      329.49      296.49     30.85 o 
 -14   4   4       25.26       25.24     18.71 o 
 -13   4   4        0.69      -10.10     10.10 o 
 -12   4   4       16.79       25.22     12.12 o 
 -11   4   4      261.98      247.53     45.26 o 
 -10   4   4     1056.05     1047.44     42.72 o 
  -9   4   4      178.34      170.51     40.03 o 
  -8   4   4      510.26      521.47     26.12 o 
  -7   4   4      879.56      892.47     50.17 o 
  -6   4   4     1095.95     1141.72     27.32 o 
  -5   4   4      301.98      349.11     13.10 o 
  -4   4   4      533.03      555.27     15.35 o 
  -3   4   4        4.85        4.41      2.61 o 
  -2   4   4     1023.95     1005.15     25.11 o 
  -1   4   4      524.90      598.07     19.42 o 
   0   4   4    22615.19    22788.93    308.59 o 
   1   4   4        3.74        8.71      2.58 o 
   2   4   4      838.10      862.67     19.63 o 
   3   4   4     1783.19     1961.30     34.09 o 
   4   4   4     4061.93     4282.38     65.40 o 
   5   4   4     3981.21     4244.00     84.76 o 
   6   4   4      506.63      532.16     22.00 o 
   7   4   4      788.16      720.26     27.06 o 
   8   4   4     1044.11     1015.67     48.30 o 
   9   4   4      175.09      172.76     16.89 o 
  10   4   4       65.29       40.69     10.88 o 
  11   4   4     2001.05     1877.28     56.76 o 
  12   4   4      396.20      385.13     27.85 o 
  13   4   4      463.68      412.88     29.80 o 
  14   4   4       92.84       75.60     16.00 o 
  15   4   4     2350.01     2282.13     94.65 o 
  16   4   4        8.68        7.63     11.37 o 
 -14   5   4       36.52       28.30     16.54 o 
 -13   5   4      429.42      466.50     37.64 o 
 -12   5   4       96.09       93.46     17.38 o 
 -11   5   4       16.10       20.92     11.53 o 
 -10   5   4      123.86      189.74     21.82 o 
  -9   5   4        3.72       17.12      9.07 o 
  -8   5   4       52.51       62.26     13.22 o 
  -7   5   4        8.06        6.09      5.27 o 
  -6   5   4      183.30      193.12     13.42 o 
  -5   5   4        2.68        3.62      3.42 o 
  -4   5   4       85.63       77.96      8.43 o 
  -3   5   4      255.33      316.42     13.32 o 
  -2   5   4     1815.59     1862.09     56.32 o 
  -1   5   4      386.48      348.58     21.54 o 
   0   5   4      633.25      606.82     15.56 o 
   1   5   4        0.78        0.28      3.32 o 
   2   5   4     4000.76     4017.63     62.77 o 
   3   5   4     1526.38     1650.26     47.66 o 
   4   5   4     1082.82     1061.77     22.40 o 
   5   5   4        9.43       21.50      3.39 o 
   6   5   4        0.54        0.63      5.01 o 
   7   5   4      694.49      804.77     35.25 o 
   8   5   4     1215.15     1134.27     37.85 o 
   9   5   4       14.70       10.35      7.19 o 
  10   5   4      217.72      208.97     20.30 o 
  11   5   4      578.40      491.07     29.97 o 
  12   5   4      155.12      179.77     21.76 o 
  13   5   4     1955.09     1939.66     63.17 o 
  14   5   4      325.44      351.07     30.60 o 
  15   5   4        8.37        6.88     10.66 o 
  16   5   4       12.87       -9.41      9.41 o 
 -14   6   4      155.29      151.94     36.99 o 
 -13   6   4      302.10      288.37     29.21 o 
 -12   6   4       15.32       29.55     12.91 o 
 -11   6   4        0.37       13.91     10.84 o 
 -10   6   4      369.23      369.83     35.03 o 
  -9   6   4      471.89      440.14     36.77 o 
  -8   6   4      146.08      160.37     19.23 o 
  -7   6   4     4161.17     4123.63     72.69 o 
  -6   6   4      533.45      546.25     18.35 o 
  -5   6   4      626.29      509.64     16.78 o 
  -4   6   4       22.43       31.39      7.40 o 
  -3   6   4     3437.81     3397.35     68.92 o 
  -2   6   4      455.03      527.15     16.16 o 
  -1   6   4     1601.98     1874.50     35.66 o 
   0   6   4     1562.85     1527.73     30.63 o 
   1   6   4     3737.60     4282.44     68.04 o 
   2   6   4     5965.03     6213.41     93.52 o 
   3   6   4      991.14     1156.90     25.35 o 
   4   6   4     1722.75     1760.81     38.81 o 
   5   6   4      212.26      256.92     11.45 o 
   6   6   4     5038.42     4883.47    100.46 o 
   7   6   4      102.25      113.43     13.50 o 
   8   6   4      866.75      829.60     32.76 o 
   9   6   4      297.37      277.70     22.13 o 
  10   6   4       95.68       99.09     21.54 o 
  11   6   4        7.84        5.21      8.12 o 
  12   6   4     1451.24     1566.99     62.88 o 
  13   6   4       75.55       70.87     15.23 o 
  14   6   4        3.96       -0.84      9.48 o 
  15   6   4       25.46       12.87     12.30 o 
  16   6   4        7.61        0.05     20.89 o 
 -13   7   4       42.91       70.09     17.78 o 
 -12   7   4        0.15        2.24     11.20 o 
 -11   7   4     1625.77     1747.96     61.39 o 
 -10   7   4      176.09      151.59     52.44 o 
  -9   7   4      642.35      689.10     95.74 o 
  -8   7   4       92.16       81.60     14.92 o 
  -7   7   4     1343.32     1320.77     33.06 o 
  -6   7   4      169.66      161.59     16.07 o 
  -5   7   4       58.74       62.87      9.18 o 
  -4   7   4     1662.82     1521.68     33.44 o 
  -3   7   4        1.87        5.68      3.75 o 
  -2   7   4      951.59     1011.93     24.95 o 
  -1   7   4     2339.35     2526.97     49.54 o 
   0   7   4     6096.09     6060.63     93.61 o 
   1   7   4     1600.25     1953.63     37.98 o 
   2   7   4     3648.31     4139.66     67.57 o 
   3   7   4      195.01      222.36     11.33 o 
   4   7   4        1.71        8.13      7.76 o 
   5   7   4     5708.83     5578.41     87.63 o 
   6   7   4     2615.55     2781.81     49.23 o 
   7   7   4      166.22      176.25     22.19 o 
   8   7   4      541.29      507.15     67.45 o 
   9   7   4      716.33      774.18     33.69 o 
  10   7   4      319.34      277.25     24.00 o 
  11   7   4      889.50      899.43     39.69 o 
  12   7   4      481.96      460.85     48.74 o 
  13   7   4        5.24      -13.71     13.71 o 
  14   7   4       27.92       44.50     14.06 o 
  15   7   4        3.15       -1.56     10.14 o 
  16   7   4        0.14       11.11     12.88 o 
 -13   8   4       95.68      105.75     21.08 o 
 -12   8   4      556.16      614.41     49.61 o 
 -11   8   4       73.49       64.82     27.85 o 
 -10   8   4      362.88      420.51     33.94 o 
  -9   8   4       98.73      130.95     19.52 o 
  -8   8   4     1978.66     1830.88     58.71 o 
  -7   8   4       26.27       22.78     16.75 o 
  -6   8   4      219.31      235.25     14.26 o 
  -5   8   4      536.69      547.51     19.48 o 
  -4   8   4       50.79       71.02     10.38 o 
  -3   8   4        0.04       -4.35      4.35 o 
  -2   8   4      147.07      178.84     28.51 o 
  -1   8   4     2767.66     3028.12     54.80 o 
   0   8   4     1004.95     1126.67     27.40 o 
   1   8   4      941.78     1030.85     25.96 o 
   2   8   4      276.27      237.00     18.63 o 
   3   8   4     3578.23     3578.40     61.99 o 
   4   8   4      756.86      772.52     21.83 o 
   5   8   4       51.18       37.77      6.37 o 
   6   8   4        2.60        9.13      4.61 o 
   7   8   4     1198.22     1113.55     39.54 o 
   8   8   4      502.19      511.13     48.09 o 
   9   8   4       77.87       70.76     15.23 o 
  10   8   4     1029.47     1010.69     41.39 o 
  11   8   4       55.19       66.99     14.42 o 
  12   8   4        0.10        0.26     12.18 o 
  13   8   4      337.05      358.71     92.91 o 
  14   8   4      144.69      148.10     22.18 o 
  15   8   4       61.98       29.29     14.64 o 
 -12   9   4       34.40       91.69     19.89 o 
 -11   9   4      217.21      280.06     29.15 o 
 -10   9   4       11.60       28.64     13.05 o 
  -9   9   4      417.07      418.23     31.27 o 
  -8   9   4      491.59      499.16     32.15 o 
  -7   9   4      737.78      707.58     33.95 o 
  -6   9   4       27.78       34.92      7.78 o 
  -5   9   4      693.21      742.07     25.67 o 
  -4   9   4      806.46      724.25     49.16 o 
  -3   9   4      150.87      138.42     13.43 o 
  -2   9   4      181.15      160.73     11.77 o 
  -1   9   4      364.83      304.84     14.78 o 
   0   9   4     2042.18     2009.09     41.72 o 
   1   9   4      750.55      653.69     31.57 o 
   2   9   4     2425.14     2342.19     46.48 o 
   3   9   4        2.89        3.38      4.13 o 
   4   9   4        4.09        6.92      4.74 o 
   5   9   4     1012.37      928.04     37.17 o 
   6   9   4      308.16      259.54     23.06 o 
   7   9   4        0.12        2.27      7.42 o 
   8   9   4     2944.39     2837.29     75.22 o 
   9   9   4      102.73      139.71     18.70 o 
  10   9   4       43.78       25.28     11.34 o 
  11   9   4      838.60      827.27     45.26 o 
  12   9   4        0.55        0.87     13.71 o 
  13   9   4       83.79       89.56     17.95 o 
  14   9   4      244.51      236.60     28.26 o 
  15   9   4        7.09        1.96     11.99 o 
 -12  10   4        0.02      -11.08     11.08 o 
 -11  10   4        0.77        3.71     11.95 o 
 -10  10   4       20.78        4.37     27.63 o 
  -9  10   4        0.10        0.54     12.18 o 
  -8  10   4       79.49       91.53     16.52 o 
  -7  10   4       11.83        3.30      9.34 o 
  -6  10   4      851.36      777.09     39.36 o 
  -5  10   4      237.14      264.20     16.60 o 
  -4  10   4      469.52      484.32     47.08 o 
  -3  10   4      244.67      230.94     15.01 o 
  -2  10   4      100.58      111.74     10.98 o 
  -1  10   4      621.95      659.40     22.12 o 
   0  10   4      471.85      486.22     25.27 o 
   1  10   4     1479.86     1384.52     33.99 o 
   2  10   4      153.31      127.41     11.47 o 
   3  10   4      248.87      237.06     19.10 o 
   4  10   4       17.81       18.51      6.04 o 
   5  10   4      167.30      200.97     13.55 o 
   6  10   4      973.12      917.62     36.77 o 
   7  10   4       28.34       38.25     11.23 o 
   8  10   4       86.09       88.62     20.45 o 
   9  10   4       10.74       41.11     13.01 o 
  10  10   4     1274.47     1179.76     47.68 o 
  11  10   4      227.49      206.49     23.69 o 
  12  10   4      319.17      355.76     31.82 o 
  13  10   4      515.36      565.20     40.46 o 
  14  10   4        0.54       -1.77     11.82 o 
 -11  11   4       80.93      116.35     21.51 o 
 -10  11   4       51.51       37.21     14.31 o 
  -9  11   4        5.63        4.40     11.82 o 
  -8  11   4      508.15      590.99     44.39 o 
  -7  11   4      417.59      403.91     53.52 o 
  -6  11   4       28.19       28.07     15.45 o 
  -5  11   4      107.17       87.76     20.27 o 
  -4  11   4      170.61      200.48     17.71 o 
  -3  11   4     4926.14     4860.23     85.97 o 
  -2  11   4       65.24       59.56     12.53 o 
  -1  11   4        3.64        5.70      5.86 o 
   0  11   4       23.68       22.72      7.17 o 
   1  11   4      275.87      293.09     17.38 o 
   2  11   4       81.45       89.85     10.62 o 
   3  11   4     1109.58      998.50     29.30 o 
   4  11   4      480.73      452.68     22.33 o 
   5  11   4      466.76      462.50     20.53 o 
   6  11   4       60.52       56.46     12.70 o 
   7  11   4       34.39       12.19     19.36 o 
   8  11   4     1410.16     1386.25     50.70 o 
   9  11   4      204.53      199.05     41.56 o 
  10  11   4      137.57      111.13     19.07 o 
  11  11   4      443.88      400.00     35.03 o 
  12  11   4      480.10      614.05     41.20 o 
  13  11   4      261.19      397.44     76.81 o 
 -10  12   4      114.78      163.62     36.55 o 
  -9  12   4      204.51      127.94     33.07 o 
  -8  12   4      216.69      209.40     24.56 o 
  -7  12   4        2.23       12.07     10.98 o 
  -6  12   4      866.08      940.88     41.36 o 
  -5  12   4      279.95      356.25     20.49 o 
  -4  12   4       23.53       16.77      8.77 o 
  -3  12   4      890.14      935.35     29.96 o 
  -2  12   4      585.72      578.97     23.25 o 
  -1  12   4      117.30      128.71     13.10 o 
   0  12   4      711.50      710.82     33.80 o 
   1  12   4      322.32      336.83     18.80 o 
   2  12   4      220.41      179.63     14.87 o 
   3  12   4     1563.53     1447.40     39.50 o 
   4  12   4      578.97      646.82     44.27 o 
   5  12   4       27.81       63.09     51.57 o 
   6  12   4       72.90       54.28     18.93 o 
   7  12   4      687.94      727.69     36.31 o 
   8  12   4      152.00      175.77     21.87 o 
   9  12   4       65.52       41.76     16.32 o 
  10  12   4        3.03       18.71     12.57 o 
  11  12   4       86.44      122.49     20.75 o 
  12  12   4        0.20       11.39     12.26 o 
 -10  13   4      137.99      139.25     35.68 o 
  -9  13   4      669.94      778.07     71.80 o 
  -8  13   4      301.46      304.61     46.13 o 
  -7  13   4      373.21      499.13     55.70 o 
  -6  13   4      263.99      271.54     41.34 o 
  -5  13   4      194.59      156.22     31.33 o 
  -4  13   4       16.63       26.96      9.14 o 
  -3  13   4      297.61      286.67     19.00 o 
  -2  13   4       58.06       78.64     10.96 o 
  -1  13   4     2114.84     1923.58     46.24 o 
   0  13   4       61.83       55.44     15.94 o 
   1  13   4     1522.09     1425.07     67.57 o 
   2  13   4        4.06        1.53      7.03 o 
   3  13   4       35.03       28.07      8.85 o 
   4  13   4      267.15      234.18     17.44 o 
   5  13   4        7.57       14.31      9.69 o 
   6  13   4      648.94      611.88     35.68 o 
   7  13   4       72.15       72.89     15.84 o 
   8  13   4        0.04       -7.33     13.27 o 
   9  13   4       31.87       35.32     21.76 o 
  10  13   4      144.94      161.83     22.92 o 
  11  13   4       31.37       13.25     13.84 o 
  -9  14   4      297.85      293.73     48.74 o 
  -8  14   4      319.11      356.40     51.78 o 
  -7  14   4       12.01        3.48     19.58 o 
  -6  14   4       63.24       91.82     29.59 o 
  -5  14   4       72.18       70.50     25.24 o 
  -4  14   4       20.56       18.84     11.27 o 
  -3  14   4      211.80      206.96     22.48 o 
  -2  14   4      317.57      285.42     25.19 o 
  -1  14   4      217.21      166.44     20.16 o 
   0  14   4      196.55      205.98     17.24 o 
   1  14   4      306.34      318.00     22.38 o 
   2  14   4      483.96      492.49     26.80 o 
   3  14   4      218.42      250.14     18.83 o 
   4  14   4       52.68       63.26     14.42 o 
   5  14   4       18.14       21.59     16.32 o 
   6  14   4      110.74      117.92     19.32 o 
   7  14   4       33.28       71.90     16.62 o 
   8  14   4       26.42       17.72     12.20 o 
   9  14   4        5.12       -0.50     11.89 o 
  10  14   4        3.45       21.55     13.81 o 
  -7  15   4       63.45       70.50     27.85 o 
  -6  15   4        0.07        5.66     17.84 o 
  -5  15   4        1.31      -12.18     17.84 o 
  -4  15   4      555.62      592.26     60.05 o 
  -3  15   4        1.92        7.69     11.29 o 
  -2  15   4       57.44       68.52     15.35 o 
  -1  15   4      220.07      276.50     30.68 o 
   0  15   4      127.92      138.29     19.32 o 
   1  15   4       42.85       59.78     14.56 o 
   2  15   4       10.44       31.42     17.62 o 
   3  15   4      909.77      990.45     42.56 o 
   4  15   4       48.77       84.07     17.03 o 
   5  15   4      246.80      235.22     25.89 o 
   6  15   4      111.44      145.85     27.20 o 
   7  15   4       30.83       21.72     13.71 o 
   8  15   4        8.41       -1.03     11.50 o 
   9  15   4        3.65        8.80     12.70 o 
  -5  16   4       52.41      122.72     34.81 o 
  -4  16   4       48.49       62.66     28.72 o 
  -3  16   4       71.30       78.96     17.34 o 
  -2  16   4        6.81        7.30     11.58 o 
  -1  16   4       28.22       22.23     13.93 o 
   0  16   4       81.95       95.93     32.85 o 
   1  16   4       72.94       76.94     17.47 o 
   2  16   4       31.50       25.03     15.01 o 
   3  16   4       29.51       20.02     19.15 o 
   4  16   4     1032.08     1139.69     71.80 o 
   5  16   4      242.10      360.31     47.87 o 
   6  16   4      333.42      351.18     48.30 o 
   7  16   4        0.14       -3.48     16.54 o 
  -3  17   4       19.30        3.48     21.76 o 
  -2  17   4      212.30      245.59     27.70 o 
  -1  17   4       13.21        5.70     13.32 o 
   0  17   4        0.35        0.00     16.97 o 
   1  17   4        5.23       -8.76     10.89 o 
   2  17   4       27.69       15.23     19.15 o 
   3  17   4        1.90        4.35     17.84 o 
   4  17   4        0.03       10.01     19.58 o 
  -2 -14   5      282.68      346.12     34.23 o 
  -1 -14   5       70.64       50.87     18.93 o 
   0 -14   5        0.54        9.06     14.14 o 
   1 -14   5        2.09       -3.05     12.00 o 
   2 -14   5      227.23      240.10     28.74 o 
   3 -14   5      254.03      266.27     29.99 o 
   4 -14   5      671.06      709.31     46.29 o 
   5 -14   5       37.44       46.26     17.22 o 
   6 -14   5      196.19      207.40     51.13 o 
   7 -14   5       30.62       39.00     37.42 o 
  -5 -13   5        7.01       12.18     16.10 o 
  -4 -13   5       98.27       82.25     28.29 o 
  -3 -13   5       71.26       63.04     16.92 o 
  -2 -13   5      190.72      186.19     31.98 o 
  -1 -13   5       44.34       87.17     20.02 o 
   0 -13   5      226.14      262.09     29.81 o 
   1 -13   5       72.73       59.19     24.59 o 
   2 -13   5      147.27      155.88     23.05 o 
   3 -13   5       64.54       81.42     18.06 o 
   4 -13   5       43.05       35.96     23.93 o 
   5 -13   5        4.99        0.67     15.23 o 
   6 -13   5        6.41       -6.28     10.45 o 
   7 -13   5      559.27      548.91     40.91 o 
   8 -13   5        2.23       -9.01     11.13 o 
   9 -13   5        6.05       -7.34     12.07 o 
  -6 -12   5        0.22      -10.01     14.36 o 
  -5 -12   5        6.69       14.80     18.28 o 
  -4 -12   5      575.45      564.84     57.88 o 
  -3 -12   5        4.28       -8.17      9.52 o 
  -2 -12   5       94.71       83.21     16.72 o 
  -1 -12   5       97.61      102.54     18.70 o 
   0 -12   5       73.95       59.18     15.86 o 
   1 -12   5     1708.65     1858.41     98.13 o 
   2 -12   5       34.52       35.92     14.58 o 
   3 -12   5       10.40       -5.85     12.62 o 
   4 -12   5      387.66      419.02     33.98 o 
   5 -12   5      536.15      450.01     35.52 o 
   6 -12   5      370.69      392.85     37.42 o 
   7 -12   5      291.42      312.70     30.79 o 
   8 -12   5      125.00      126.31     21.92 o 
   9 -12   5        0.28        8.96     12.75 o 
  10 -12   5      115.03      131.31     22.89 o 
  11 -12   5      106.45      160.62     25.53 o 
  -8 -11   5      175.63      201.48     37.86 o 
  -7 -11   5      300.95      281.11     41.78 o 
  -6 -11   5      208.01      245.00     39.60 o 
  -5 -11   5      145.94      125.76     30.03 o 
  -4 -11   5       37.56       43.74     14.29 o 
  -3 -11   5       58.73       54.13     14.59 o 
  -2 -11   5      794.83      958.39     42.81 o 
  -1 -11   5      130.51      126.86     19.52 o 
   0 -11   5        0.11       -8.28     11.10 o 
   1 -11   5     1103.20     1102.81     84.42 o 
   2 -11   5      338.67      344.73     80.94 o 
   3 -11   5        0.99        4.30     10.14 o 
   4 -11   5      311.31      292.54     27.48 o 
   5 -11   5       15.78       12.00     20.89 o 
   6 -11   5       66.90       45.04     14.15 o 
   7 -11   5       77.81       58.48     16.30 o 
   8 -11   5      115.40      112.89     19.80 o 
   9 -11   5      201.71      211.69     26.20 o 
  10 -11   5       11.27        7.55     12.85 o 
  11 -11   5      220.31      282.02     30.96 o 
  12 -11   5       21.44       26.52     14.94 o 
  -9 -10   5       22.36        4.79     17.41 o 
  -8 -10   5        0.96       15.23     17.84 o 
  -7 -10   5      518.28      442.56     49.61 o 
  -6 -10   5       62.88       83.99     25.24 o 
  -5 -10   5        6.70        0.08     18.28 o 
  -4 -10   5      432.48      391.50     30.03 o 
  -3 -10   5        0.11        2.83      9.54 o 
  -2 -10   5      193.19      230.79     23.73 o 
  -1 -10   5       84.46      100.84     16.48 o 
   0 -10   5      676.51      667.26     36.99 o 
   1 -10   5      528.67      466.65     33.73 o 
   2 -10   5      164.47      153.19     23.28 o 
   3 -10   5      777.01      723.88     36.00 o 
   4 -10   5      130.45      174.76     21.25 o 
   5 -10   5       15.63       25.26     11.81 o 
   6 -10   5      312.73      367.60     58.75 o 
   7 -10   5      516.40      459.70     33.33 o 
   8 -10   5      178.59      205.53     51.57 o 
   9 -10   5      105.14       96.53     18.65 o 
  10 -10   5      576.10      542.21     50.91 o 
  11 -10   5      153.22      144.71     22.58 o 
  12 -10   5      476.22      445.79     36.52 o 
  13 -10   5       16.94       33.73     16.62 o 
 -10  -9   5        0.01        1.78     15.88 o 
  -9  -9   5       46.21       37.20     30.24 o 
  -8  -9   5       27.02       22.75     12.26 o 
  -7  -9   5       40.21       36.90     13.05 o 
  -6  -9   5       34.84       40.69     12.75 o 
  -5  -9   5     2257.70     2310.19     53.45 o 
  -4  -9   5      221.86      233.99     17.33 o 
  -3  -9   5       74.81       78.21     14.73 o 
  -2  -9   5       26.81       38.76     11.34 o 
  -1  -9   5      292.69      311.23     25.04 o 
   0  -9   5      135.91      113.94     16.62 o 
   1  -9   5      232.50      223.03     28.94 o 
   2  -9   5      155.10      157.98     18.61 o 
   3  -9   5      328.24      316.33     25.66 o 
   4  -9   5      457.15      452.18     29.53 o 
   5  -9   5      267.65      284.76     59.18 o 
   6  -9   5      163.13      177.66     20.61 o 
   7  -9   5     1072.15     1038.08     69.63 o 
   8  -9   5      244.55      260.91     25.99 o 
   9  -9   5      340.34      350.69     72.89 o 
  10  -9   5      351.64      384.02     39.38 o 
  11  -9   5       65.01       74.16     17.34 o 
  12  -9   5      302.36      296.23     30.39 o 
  13  -9   5      148.89      157.45     32.42 o 
  14  -9   5      126.20      158.40     24.72 o 
 -10  -8   5       94.11      113.79     20.14 o 
  -9  -8   5       83.92       81.13     17.22 o 
  -8  -8   5       31.70       34.82     16.75 o 
  -7  -8   5     1130.39     1070.23     56.35 o 
  -6  -8   5       49.31       28.83      9.16 o 
  -5  -8   5      513.03      427.91     38.19 o 
  -4  -8   5      549.82      486.25     21.33 o 
  -3  -8   5       12.36       -2.73      8.03 o 
  -2  -8   5      741.69      748.25     24.36 o 
  -1  -8   5     1991.30     1936.36     42.26 o 
   0  -8   5       76.98       88.73     14.14 o 
   1  -8   5       94.36       71.86     13.71 o 
   2  -8   5     2238.39     2241.74     63.08 o 
   3  -8   5      340.71      296.59     23.22 o 
   4  -8   5      268.17      255.18     22.31 o 
   5  -8   5      397.17      426.62     27.84 o 
   6  -8   5      812.09      781.42     35.63 o 
   7  -8   5      850.87      829.42     37.62 o 
   8  -8   5      643.12      676.38     35.32 o 
   9  -8   5        1.93       -1.74      8.26 o 
  10  -8   5        5.17        6.82     10.66 o 
  11  -8   5      722.01      738.94     39.28 o 
  12  -8   5        0.28       14.77     11.64 o 
  13  -8   5      279.01      243.73     45.69 o 
  14  -8   5      267.47      378.13     63.97 o 
 -11  -7   5      296.53      277.34     29.07 o 
 -10  -7   5       26.02       17.95     12.70 o 
  -9  -7   5       37.01       68.10     15.39 o 
  -8  -7   5      668.08      633.74     35.46 o 
  -7  -7   5      398.21      379.73     49.39 o 
  -6  -7   5     1039.21      980.77     50.69 o 
  -5  -7   5       18.70       44.08      8.77 o 
  -4  -7   5      676.05      699.79     42.25 o 
  -3  -7   5       97.03      110.58     19.29 o 
  -2  -7   5      575.53      518.43     19.65 o 
  -1  -7   5      358.97      323.11     16.98 o 
   0  -7   5      287.61      262.40     14.77 o 
   1  -7   5     2805.20     2739.59     49.54 o 
   2  -7   5     1842.37     1674.11     50.16 o 
   3  -7   5       68.13       48.35     10.28 o 
   4  -7   5       89.61       64.38     11.84 o 
   5  -7   5      305.09      285.70     22.54 o 
   6  -7   5      289.96      286.95     32.20 o 
   7  -7   5      657.92      626.69     31.04 o 
   8  -7   5     2069.24     1926.77     59.61 o 
   9  -7   5        0.32        3.22      8.89 o 
  10  -7   5       64.40       81.73     15.79 o 
  11  -7   5      694.01      686.24     81.38 o 
  12  -7   5      664.30      686.96     37.64 o 
  13  -7   5       34.63       30.90     13.49 o 
  14  -7   5       21.47        5.99     17.62 o 
  15  -7   5      134.08      148.83     31.33 o 
 -12  -6   5       12.84        1.31     18.28 o 
 -11  -6   5      371.11      423.23     33.64 o 
 -10  -6   5      189.41      231.20     25.45 o 
  -9  -6   5      194.79      220.79     60.49 o 
  -8  -6   5       39.00       17.38     10.41 o 
  -7  -6   5      264.81      219.52     16.53 o 
  -6  -6   5       26.14        9.22      8.08 o 
  -5  -6   5        0.23       -1.56      5.19 o 
  -4  -6   5      388.69      391.16     18.19 o 
  -3  -6   5     1328.08     1374.04     33.65 o 
  -2  -6   5      129.07      143.47     11.37 o 
  -1  -6   5       53.26       41.46      6.95 o 
   0  -6   5     7681.11     7258.92    122.37 o 
   1  -6   5      411.42      442.91     13.61 o 
   2  -6   5      352.97      334.05     21.37 o 
   3  -6   5     1879.19     2097.65     56.45 o 
   4  -6   5        3.49       11.97      7.08 o 
   5  -6   5       76.25       72.96     12.15 o 
   6  -6   5      320.04      307.31     22.46 o 
   7  -6   5       69.22       62.27     12.46 o 
   8  -6   5      195.24      180.95     19.05 o 
   9  -6   5      476.95      522.63     29.46 o 
  10  -6   5      283.85      266.23     25.89 o 
  11  -6   5      507.66      574.55     33.36 o 
  12  -6   5      261.47      276.85     25.52 o 
  13  -6   5      986.28      923.41     42.43 o 
  14  -6   5      187.53      194.51     23.50 o 
  15  -6   5     1273.74     1377.51     55.23 o 
 -12  -5   5       91.71       83.55     27.42 o 
 -11  -5   5      103.80      105.03     19.01 o 
 -10  -5   5       94.10      158.01     20.75 o 
  -9  -5   5      424.49      409.36     62.88 o 
  -8  -5   5      147.63      107.30     13.58 o 
  -7  -5   5      115.25       98.36     16.93 o 
  -6  -5   5       25.48       43.09      8.34 o 
  -5  -5   5      808.83      758.63     24.61 o 
  -4  -5   5      163.07      131.16     11.52 o 
  -3  -5   5      778.61      724.40     22.46 o 
  -2  -5   5     6167.79     5916.54     94.57 o 
  -1  -5   5       28.89       18.84      5.31 o 
   0  -5   5       53.09       75.33      8.11 o 
   1  -5   5        0.83        2.76      3.13 o 
   2  -5   5      375.02      271.36     18.31 o 
   3  -5   5      680.17      623.80     26.00 o 
   4  -5   5     2261.55     2280.99    122.06 o 
   5  -5   5      124.56      151.87     15.38 o 
   6  -5   5        3.11        5.69      5.14 o 
   7  -5   5     2134.71     2241.09     44.22 o 
   8  -5   5      204.43      229.21     13.35 o 
   9  -5   5        1.84       -4.63      4.63 o 
  10  -5   5     1024.90     1070.54     49.63 o 
  11  -5   5       15.47       21.49      7.45 o 
  12  -5   5      417.88      405.21     28.30 o 
  13  -5   5     1034.51     1011.82     42.92 o 
  14  -5   5       11.31       -4.74     11.75 o 
  15  -5   5      304.81      294.75     27.98 o 
  16  -5   5       37.83       57.44     23.93 o 
 -13  -4   5       25.48       46.56     23.06 o 
 -12  -4   5      110.16      114.45     29.59 o 
 -11  -4   5       85.72       60.74     15.04 o 
 -10  -4   5       31.69       33.36     16.10 o 
  -9  -4   5      840.41      843.85     29.22 o 
  -8  -4   5      192.55      179.42     14.86 o 
  -7  -4   5       11.22       14.99      7.00 o 
  -6  -4   5       25.17       16.33      7.74 o 
  -5  -4   5      251.44      248.79     14.88 o 
  -4  -4   5       56.23       63.39      8.34 o 
  -3  -4   5     2500.32     2322.63     45.61 o 
  -2  -4   5      103.46       97.34      8.81 o 
  -1  -4   5      171.33      104.07      8.51 o 
   0  -4   5     2234.41     2438.20     43.75 o 
   1  -4   5      298.04      279.97     12.37 o 
   2  -4   5     2406.92     2376.20     56.61 o 
   3  -4   5       73.87       24.51      8.70 o 
   4  -4   5     1889.87     1893.97     49.51 o 
   5  -4   5     1120.10     1130.63     23.77 o 
   6  -4   5     4906.13     4858.04     97.21 o 
   7  -4   5      309.98      301.59     17.03 o 
   8  -4   5      129.70      137.60     11.03 o 
   9  -4   5      843.96      833.97     25.13 o 
  10  -4   5      312.41      338.61     17.97 o 
  11  -4   5      162.19      121.67     17.50 o 
  12  -4   5      404.16      381.22     24.01 o 
  13  -4   5      219.38      209.08     18.00 o 
  14  -4   5        1.07        2.68      7.66 o 
  15  -4   5        8.08       21.15     11.34 o 
  16  -4   5      376.89      325.07     41.78 o 
 -13  -3   5       50.03       85.73     28.29 o 
 -12  -3   5        8.47        6.53     17.41 o 
 -11  -3   5       43.14       53.09     23.06 o 
 -10  -3   5      498.31      535.83     75.28 o 
  -9  -3   5      296.74      328.22     19.53 o 
  -8  -3   5      125.97      115.06     12.43 o 
  -7  -3   5      101.80       88.45     10.80 o 
  -6  -3   5      446.58      457.41     18.42 o 
  -5  -3   5      255.85      235.65     19.34 o 
  -4  -3   5      203.40      178.16     11.97 o 
  -3  -3   5       14.21       21.41      5.48 o 
  -2  -3   5       72.06       76.77      7.76 o 
  -1  -3   5        2.69        0.68      3.84 o 
   0  -3   5      328.45      336.34     18.27 o 
   1  -3   5      182.40      268.81     10.19 o 
   2  -3   5     2322.86     2506.62     41.74 o 
   3  -3   5       22.73       22.38      6.75 o 
   4  -3   5      230.25      244.19      9.25 o 
   5  -3   5    10273.86    10465.57    150.25 o 
   6  -3   5      335.91      352.75     13.36 o 
   7  -3   5        0.59       -3.66      3.77 o 
   8  -3   5     1006.66     1062.07     34.40 o 
   9  -3   5       40.01       40.36      7.17 o 
  10  -3   5       19.30       15.46      7.34 o 
  11  -3   5      351.84      358.69     31.72 o 
  12  -3   5      411.35      389.91     20.58 o 
  13  -3   5       25.65       19.72      7.87 o 
  14  -3   5      241.61      230.51     18.51 o 
  15  -3   5        0.39       -3.26      8.15 o 
  16  -3   5      135.09      148.28     20.90 o 
 -13  -2   5        5.28       15.23     18.71 o 
 -12  -2   5     1247.05     1205.83     76.59 o 
 -11  -2   5      326.05      345.52     44.82 o 
 -10  -2   5      106.77      155.15     15.30 o 
  -9  -2   5      356.61      399.69     20.96 o 
  -8  -2   5     1961.45     1982.01     45.27 o 
  -7  -2   5      717.05      680.07     23.15 o 
  -6  -2   5      171.94      164.57     14.07 o 
  -5  -2   5     1904.00     1912.24     40.17 o 
  -4  -2   5      606.87      623.60     19.43 o 
  -3  -2   5     3391.90     3378.41     58.01 o 
  -2  -2   5     1100.03     1013.84     32.39 o 
  -1  -2   5       97.92      127.30      9.49 o 
   0  -2   5      954.46      923.19     21.00 o 
   1  -2   5     1790.27     1940.92     34.47 o 
   2  -2   5      272.02      407.11     22.82 o 
   3  -2   5    27970.95    28953.86    391.93 o 
   4  -2   5      163.41      184.82      8.20 o 
   5  -2   5       52.69       38.46      5.37 o 
   6  -2   5       90.30      110.14      8.49 o 
   7  -2   5      216.16      177.83     10.95 o 
   8  -2   5     1566.85     1680.06     36.12 o 
   9  -2   5      407.61      368.90     16.59 o 
  10  -2   5       26.85       26.40      7.11 o 
  11  -2   5     1365.62     1351.23     35.16 o 
  12  -2   5     1793.08     1732.65     42.59 o 
  13  -2   5       35.75       18.16      7.63 o 
  14  -2   5       32.15       31.52     11.77 o 
  15  -2   5       45.15       52.13     18.28 o 
  16  -2   5        0.31       -5.07      9.14 o 
  17  -2   5       11.23        8.97     20.45 o 
 -13  -1   5      229.20      297.22     46.13 o 
 -12  -1   5       30.93       40.91     20.89 o 
 -11  -1   5      184.89      164.49     32.20 o 
 -10  -1   5     1046.80     1044.74     42.56 o 
  -9  -1   5      165.13      183.20     15.10 o 
  -8  -1   5      269.98      264.88     21.71 o 
  -7  -1   5      177.54      175.72     12.91 o 
  -6  -1   5       62.95       50.53      7.39 o 
  -5  -1   5      101.89      107.67     13.79 o 
  -4  -1   5       98.11      139.11      9.98 o 
  -3  -1   5     1340.20     1265.14     31.11 o 
  -2  -1   5        0.07        0.52      3.71 o 
  -1  -1   5      237.08      265.98     10.45 o 
   0  -1   5       82.75       65.12      5.59 o 
   1  -1   5      389.86      390.00     16.49 o 
   2  -1   5     1613.72     1636.37     32.35 o 
   3  -1   5       92.31      103.44      7.35 o 
   4  -1   5    10043.53    10281.33    145.35 o 
   5  -1   5    14142.66    14740.82    205.37 o 
   6  -1   5     2520.40     2613.89     54.23 o 
   7  -1   5     4806.60     5110.32     81.34 o 
   8  -1   5       43.26       71.52      7.93 o 
   9  -1   5       55.31       46.19     12.22 o 
  10  -1   5     1387.34     1362.89     35.60 o 
  11  -1   5      637.90      613.80     37.49 o 
  12  -1   5       43.64       56.00      9.41 o 
  13  -1   5      714.68      752.41     33.95 o 
  14  -1   5      306.84      260.75     36.12 o 
  15  -1   5      206.05      273.69     26.24 o 
  16  -1   5       34.91       20.02     12.31 o 
  17  -1   5        7.00        4.23     11.51 o 
 -13   0   5       75.53      117.49     32.20 o 
 -12   0   5        0.68       -1.74     14.36 o 
 -11   0   5      802.51      807.94     43.95 o 
 -10   0   5      172.50      160.04     20.38 o 
  -9   0   5      600.11      608.51     23.90 o 
  -8   0   5       24.26       19.91      7.04 o 
  -7   0   5     1212.31     1040.22     28.38 o 
  -6   0   5      484.90      497.61     17.72 o 
  -5   0   5     4755.97     4856.59     79.27 o 
  -4   0   5     2412.55     2343.49     50.33 o 
  -3   0   5     1306.92     1231.20     26.83 o 
  -2   0   5       70.87       58.09      5.96 o 
  -1   0   5     3463.79     3589.74     56.80 o 
   0   0   5     5593.28     5737.98    151.58 o 
   1   0   5    12510.79    13304.01    183.76 o 
   2   0   5       17.62       24.74      3.71 o 
   3   0   5       39.81       51.50      4.79 o 
   4   0   5     1791.27     1820.87     32.50 o 
   5   0   5     4581.03     4778.74     73.57 o 
   6   0   5        1.73       -2.84      3.13 o 
   7   0   5       74.06       75.74      7.45 o 
   8   0   5      240.19      212.51     11.93 o 
   9   0   5     2841.79     2749.27     51.72 o 
  10   0   5     6693.12     6589.60    105.46 o 
  11   0   5       21.09       12.58      6.09 o 
  12   0   5       21.76       16.87     11.41 o 
  13   0   5     1436.30     1374.13    102.48 o 
  14   0   5      270.23      265.45     24.92 o 
  15   0   5        2.21       12.65      9.62 o 
  16   0   5      115.39      139.94     20.59 o 
  17   0   5      279.85      338.59     47.00 o 
 -14   1   5        3.17        0.87     16.54 o 
 -13   1   5       59.31       54.40     22.63 o 
 -12   1   5       95.90      113.02     18.93 o 
 -11   1   5       60.98       61.07     14.62 o 
 -10   1   5      123.95       99.12     16.60 o 
  -9   1   5       15.39        6.84      8.57 o 
  -8   1   5      209.35      242.84     35.08 o 
  -7   1   5     1465.45     1401.90     34.82 o 
  -6   1   5      238.00      269.28     22.38 o 
  -5   1   5     1524.72     1625.29     47.09 o 
  -4   1   5      132.48      128.35      9.85 o 
  -3   1   5    15226.49    15276.36    259.33 o 
  -2   1   5      780.15      953.17     20.57 o 
  -1   1   5     2574.81     2837.34     68.33 o 
   0   1   5       41.55       41.38      4.21 o 
   1   1   5     2420.01     2549.11     41.09 o 
   2   1   5      661.01      648.27     15.04 o 
   3   1   5      488.35      454.10     16.25 o 
   4   1   5        8.20       12.58      3.16 o 
   5   1   5     4971.58     5107.29     77.52 o 
   6   1   5        6.04        2.10      3.31 o 
   7   1   5     2006.35     2085.70     39.38 o 
   8   1   5     1888.15     1523.38     37.61 o 
   9   1   5        6.87        6.82      4.27 o 
  10   1   5     1291.04     1329.42     31.76 o 
  11   1   5      344.52      309.28     27.25 o 
  12   1   5     1666.95     1654.14    102.70 o 
  13   1   5       47.66       37.64     12.00 o 
  14   1   5       35.68       48.05     13.01 o 
  15   1   5       36.84       43.87     12.94 o 
  16   1   5       16.21       18.00     11.68 o 
  17   1   5      174.71      170.08     23.05 o 
 -14   2   5        0.71        6.09     18.71 o 
 -13   2   5        0.46       11.31     16.10 o 
 -12   2   5       47.98       66.60     15.83 o 
 -11   2   5       26.28       74.45     22.41 o 
 -10   2   5       47.62       58.90     13.69 o 
  -9   2   5       25.26       22.48     10.30 o 
  -8   2   5     1124.62     1118.66     48.28 o 
  -7   2   5      277.26      291.68     14.76 o 
  -6   2   5       82.15       64.11      8.34 o 
  -5   2   5      980.37      784.60     20.64 o 
  -4   2   5       24.41        3.64      3.42 o 
  -3   2   5      827.70      858.86     21.87 o 
  -2   2   5     1301.59     1244.18     23.76 o 
  -1   2   5     1083.77     1119.94     21.11 o 
   0   2   5       95.55       97.31      5.27 o 
   1   2   5     4746.34     4919.92     72.57 o 
   2   2   5     1108.48     1139.17     34.13 o 
   3   2   5     1000.31     1006.98     20.50 o 
   4   2   5      587.29      600.59     14.77 o 
   5   2   5        1.27        1.82      2.80 o 
   6   2   5     2557.77     2572.77     44.14 o 
   7   2   5     6386.09     6398.95     96.71 o 
   8   2   5      569.06      599.96     21.82 o 
   9   2   5      972.90      912.92     23.12 o 
  10   2   5     4126.87     4184.21     71.36 o 
  11   2   5      528.25      511.45     27.37 o 
  12   2   5      182.16      165.34     18.60 o 
  13   2   5       19.88       15.09      9.52 o 
  14   2   5       28.98        9.40     17.62 o 
  15   2   5        3.42       -7.34      9.04 o 
  16   2   5     1203.34     1188.29     77.89 o 
  17   2   5      106.30       99.53     25.02 o 
 -14   3   5        0.26        1.74     16.54 o 
 -13   3   5       58.03       59.77     23.28 o 
 -12   3   5       92.17       95.85     18.29 o 
 -11   3   5      185.90      180.26     40.03 o 
 -10   3   5      222.22      199.05     22.10 o 
  -9   3   5      815.44      838.93     36.96 o 
  -8   3   5      349.99      348.99     25.27 o 
  -7   3   5     1024.97     1011.09     36.46 o 
  -6   3   5     5951.25     5897.07     93.76 o 
  -5   3   5      796.95      760.78     23.15 o 
  -4   3   5     2430.80     2573.98     81.75 o 
  -3   3   5       37.43       46.53      8.42 o 
  -2   3   5       79.19       95.78     10.77 o 
  -1   3   5      284.74      269.44     36.99 o 
   0   3   5     2825.98     2970.61     70.71 o 
   1   3   5      270.10      307.69      9.59 o 
   2   3   5      262.83      275.74     12.55 o 
   3   3   5     8519.86     8542.05    121.42 o 
   4   3   5      218.77      246.05      9.13 o 
   5   3   5       15.52       41.37      7.60 o 
   6   3   5      139.81      147.81      7.22 o 
   7   3   5      269.30      225.34     21.01 o 
   8   3   5       43.46       38.48      9.28 o 
   9   3   5     1647.48     1671.25     33.16 o 
  10   3   5      784.80      810.70     65.71 o 
  11   3   5      144.10      108.60     15.45 o 
  12   3   5        4.65       15.28      8.55 o 
  13   3   5      585.17      454.37     55.48 o 
  14   3   5     1231.24     1259.46     49.33 o 
  15   3   5      777.41      765.96     39.52 o 
  16   3   5       15.37       54.21     15.52 o 
  17   3   5       16.71       31.30     14.16 o 
 -13   4   5      234.48      251.90     27.69 o 
 -12   4   5       31.68       27.46     12.63 o 
 -11   4   5       99.41       92.35     17.06 o 
 -10   4   5       98.23      106.97     17.47 o 
  -9   4   5      199.92      222.30     21.99 o 
  -8   4   5      434.91      371.19     65.93 o 
  -7   4   5        2.85       -0.84      6.92 o 
  -6   4   5      153.36      114.07     13.12 o 
  -5   4   5       42.73       32.30      5.46 o 
  -4   4   5     1094.06     1053.94     37.12 o 
  -3   4   5       32.36       23.89     11.31 o 
  -2   4   5     4291.99     4255.11     87.22 o 
  -1   4   5      232.76      217.57     18.98 o 
   0   4   5      381.82      418.50     11.50 o 
   1   4   5     1311.09     1388.34     26.49 o 
   2   4   5     9619.90     9716.05    167.34 o 
   3   4   5       22.43       39.01      4.64 o 
   4   4   5       11.60        5.19      3.00 o 
   5   4   5      439.88      488.73     12.85 o 
   6   4   5        2.48        3.81      7.18 o 
   7   4   5     1080.86     1037.93     33.54 o 
   8   4   5       24.76       16.04     10.01 o 
   9   4   5        3.36       11.75      6.77 o 
  10   4   5     1501.71     1374.97     44.91 o 
  11   4   5      974.04      994.92     39.60 o 
  12   4   5        6.25       -2.15      8.04 o 
  13   4   5      952.65      986.72     42.13 o 
  14   4   5      151.57      129.56     19.23 o 
  15   4   5       50.40       44.56     14.42 o 
  16   4   5     1299.30     1293.21    162.32 o 
  17   4   5      656.46      698.98     45.02 o 
 -13   5   5       67.67       52.74     16.41 o 
 -12   5   5      344.41      335.83     30.25 o 
 -11   5   5      301.92      352.64     53.09 o 
 -10   5   5      317.69      267.24     25.68 o 
  -9   5   5      997.23      975.67     64.19 o 
  -8   5   5     1729.83     1767.89     56.77 o 
  -7   5   5     3792.36     3832.70     91.54 o 
  -6   5   5      171.50      148.62     10.01 o 
  -5   5   5      248.03      325.77     14.81 o 
  -4   5   5     1566.38     1614.44     41.64 o 
  -3   5   5     1626.78     1681.24     39.85 o 
  -2   5   5      246.32      252.24      9.02 o 
  -1   5   5      116.81      119.97      6.95 o 
   0   5   5      420.25      237.62     12.70 o 
   1   5   5     1911.58     2046.19     36.72 o 
   2   5   5      950.66      965.47     45.47 o 
   3   5   5        6.48        3.94      3.50 o 
   4   5   5     1204.95     1184.08     38.16 o 
   5   5   5     5075.33     5652.87     85.71 o 
   6   5   5     1910.66     2239.84     54.76 o 
   7   5   5     6473.21     6728.58    131.23 o 
   8   5   5      457.91      404.96     65.06 o 
   9   5   5       15.38        7.16      6.69 o 
  10   5   5      104.29       92.19     14.58 o 
  11   5   5     1325.20     1180.95     43.66 o 
  12   5   5      423.76      405.76     50.91 o 
  13   5   5      301.90      286.92     26.41 o 
  14   5   5        1.33       -2.83      9.23 o 
  15   5   5     1693.44     1776.08     64.20 o 
  16   5   5       48.17       42.12     14.68 o 
 -13   6   5       23.63       43.50     16.15 o 
 -12   6   5      198.91      217.72     25.37 o 
 -11   6   5      417.23      441.27     41.12 o 
 -10   6   5       68.77       83.08     16.58 o 
  -9   6   5      255.70      268.48     25.53 o 
  -8   6   5      564.37      616.66     32.29 o 
  -7   6   5      245.58      242.18     21.92 o 
  -6   6   5        1.86        5.39      7.42 o 
  -5   6   5      438.74      461.56     20.24 o 
  -4   6   5      389.42      385.36     13.36 o 
  -3   6   5     1324.73     1422.42     29.51 o 
  -2   6   5      129.68      181.75      9.34 o 
  -1   6   5    14929.80    15173.65    212.56 o 
   0   6   5      947.30      982.49     22.73 o 
   1   6   5     3566.77     3710.06     60.63 o 
   2   6   5      193.75      175.90      9.72 o 
   3   6   5       33.75       13.49      4.42 o 
   4   6   5       54.83      105.75      7.91 o 
   5   6   5      585.57      708.94     20.29 o 
   6   6   5      367.43      412.04     20.62 o 
   7   6   5        0.77       -0.26      5.07 o 
   8   6   5     2722.26     2697.44     76.37 o 
   9   6   5      388.52      417.45     30.90 o 
  10   6   5      844.04      790.02     34.46 o 
  11   6   5     1561.26     1635.01    104.66 o 
  12   6   5      286.50      292.22     26.07 o 
  13   6   5     1480.96     1621.59    106.83 o 
  14   6   5     1514.12     1380.76     53.99 o 
  15   6   5      271.76      245.19     27.48 o 
  16   6   5        0.11       -2.73     10.03 o 
 -13   7   5       25.00        9.57     13.23 o 
 -12   7   5       71.95      101.25     19.39 o 
 -11   7   5       68.29       56.04     24.59 o 
 -10   7   5      423.47      406.22     32.29 o 
  -9   7   5       51.36       54.52     14.14 o 
  -8   7   5       15.23       39.68     11.81 o 
  -7   7   5      182.85      190.77     20.38 o 
  -6   7   5     1263.03     1226.38     30.24 o 
  -5   7   5      146.12      154.97     10.26 o 
  -4   7   5       43.57       33.95      5.68 o 
  -3   7   5      423.93      411.88     14.95 o 
  -2   7   5       12.90        5.15      4.18 o 
  -1   7   5      390.16      338.93     22.76 o 
   0   7   5      643.31      658.75     19.98 o 
   1   7   5     1005.28      872.84     22.38 o 
   2   7   5     1530.16     1493.04     31.63 o 
   3   7   5       61.05       59.19      8.11 o 
   4   7   5      971.28     1025.91     24.65 o 
   5   7   5      343.47      374.76     13.82 o 
   6   7   5      286.94      271.55     22.46 o 
   7   7   5      628.28      682.90     29.81 o 
   8   7   5       44.44       44.54     10.59 o 
   9   7   5     1301.88     1226.03     80.29 o 
  10   7   5        5.67        6.48      8.73 o 
  11   7   5       23.98       26.39     10.22 o 
  12   7   5     1164.38     1124.55     45.96 o 
  13   7   5      375.84      373.74     32.64 o 
  14   7   5       85.75       92.58     17.68 o 
  15   7   5       59.42       55.94     15.78 o 
  16   7   5        2.92        6.97     12.18 o 
 -12   8   5       70.37       61.81     17.95 o 
 -11   8   5      448.69      488.69     36.15 o 
 -10   8   5      406.36      371.08     31.69 o 
  -9   8   5      162.12      145.93     46.78 o 
  -8   8   5       24.57       35.31     12.15 o 
  -7   8   5       83.05       81.42     14.31 o 
  -6   8   5      497.91      459.42     28.26 o 
  -5   8   5      574.37      635.10     20.76 o 
  -4   8   5     1139.32     1084.95     27.71 o 
  -3   8   5      813.69      876.55     24.15 o 
  -2   8   5      273.20      258.63     15.56 o 
  -1   8   5       37.46       23.56      6.55 o 
   0   8   5      436.04      502.19     18.77 o 
   1   8   5      110.66      137.16     10.95 o 
   2   8   5       54.53       57.06      7.26 o 
   3   8   5     1195.98     1326.57     30.28 o 
   4   8   5        0.24        2.88      3.90 o 
   5   8   5     4745.25     4544.47     75.46 o 
   6   8   5      550.00      565.58     17.57 o 
   7   8   5      548.29      577.12     27.85 o 
   8   8   5     1585.28     1623.34     51.08 o 
   9   8   5      672.31      652.33     61.36 o 
  10   8   5       44.96       42.52     25.67 o 
  11   8   5      143.28      107.90     16.92 o 
  12   8   5      133.90      121.31     21.98 o 
  13   8   5       28.22       27.82     21.98 o 
  14   8   5       54.99       74.16     16.89 o 
  15   8   5      110.79      149.03     23.19 o 
 -12   9   5      185.13      181.72     25.54 o 
 -11   9   5       27.98       46.00     14.93 o 
 -10   9   5      109.32      131.81     21.23 o 
  -9   9   5      359.22      326.82     28.93 o 
  -8   9   5      111.41      129.21     22.85 o 
  -7   9   5      325.84      341.25     27.03 o 
  -6   9   5      433.24      368.55     26.89 o 
  -5   9   5      576.07      631.76     21.87 o 
  -4   9   5      433.48      458.82     18.81 o 
  -3   9   5       94.89      110.52     10.31 o 
  -2   9   5      213.25      207.90     13.08 o 
  -1   9   5      307.87      322.38     14.96 o 
   0   9   5        5.38       -3.62      4.18 o 
   1   9   5       15.23       12.22      4.72 o 
   2   9   5      202.50      232.35     13.45 o 
   3   9   5     1370.51     1313.63     31.40 o 
   4   9   5      474.43      419.22     16.49 o 
   5   9   5      377.55      366.61     16.04 o 
   6   9   5     2743.16     2765.80     52.45 o 
   7   9   5     2767.00     2727.25     71.54 o 
   8   9   5     1429.99     1413.15     74.41 o 
   9   9   5      483.00      520.69     36.12 o 
  10   9   5     1118.21     1010.94     75.50 o 
  11   9   5        2.58        2.19      8.99 o 
  12   9   5      116.93      103.83     34.81 o 
  13   9   5      239.45      260.21     27.51 o 
  14   9   5       23.61       30.07     12.91 o 
  15   9   5      430.73      526.22     56.14 o 
 -12  10   5      145.98      150.38     24.41 o 
 -11  10   5       50.85       71.92     18.83 o 
 -10  10   5        1.42        2.47     11.39 o 
  -9  10   5      321.54      340.06     36.77 o 
  -8  10   5      275.76      323.75     28.56 o 
  -7  10   5      145.30      177.55     21.19 o 
  -6  10   5      857.88      814.66     37.78 o 
  -5  10   5       12.62        5.66      7.97 o 
  -4  10   5     2766.58     2938.70     58.53 o 
  -3  10   5      488.46      484.06     19.72 o 
  -2  10   5     2049.21     1996.88     43.76 o 
  -1  10   5      317.77      298.00     15.86 o 
   0  10   5       70.89      111.74     10.81 o 
   1  10   5       64.96       48.77      7.87 o 
   2  10   5     3212.03     3153.82     59.36 o 
   3  10   5      448.35      431.82     17.66 o 
   4  10   5      197.06      175.86     18.47 o 
   5  10   5      136.38      115.38     10.97 o 
   6  10   5      344.63      294.98     31.33 o 
   7  10   5      332.23      297.26     24.12 o 
   8  10   5      367.05      356.01     27.39 o 
   9  10   5        3.34        1.12      8.36 o 
  10  10   5       43.27       37.97     12.75 o 
  11  10   5     1277.74     1169.75     49.22 o 
  12  10   5      111.20      101.05     18.57 o 
  13  10   5        2.87       12.02     11.89 o 
  14  10   5      267.89      256.76     29.38 o 
 -11  11   5        8.76        9.07     13.81 o 
 -10  11   5       18.23       20.62     14.25 o 
  -9  11   5       28.55       43.54     14.68 o 
  -8  11   5       11.40       19.90     11.67 o 
  -7  11   5       38.85       47.54     16.10 o 
  -6  11   5     1441.02     1507.17     53.74 o 
  -5  11   5       22.11        2.29      9.35 o 
  -4  11   5      740.14      755.82     26.20 o 
  -3  11   5      722.24      696.63     36.22 o 
  -2  11   5      745.64      733.93     24.99 o 
  -1  11   5      505.28      447.20     36.89 o 
   0  11   5        2.03       -3.83      4.62 o 
   1  11   5      701.52      680.69     23.77 o 
   2  11   5     1811.40     1749.20     41.03 o 
   3  11   5      380.98      383.38     18.49 o 
   4  11   5      792.50      755.32     25.10 o 
   5  11   5        0.43        3.52      5.94 o 
   6  11   5      162.08      148.81     18.46 o 
   7  11   5      418.36      438.91     29.53 o 
   8  11   5      358.40      303.88     33.07 o 
   9  11   5      216.74      238.07     24.91 o 
  10  11   5      106.76      140.11     41.78 o 
  11  11   5      119.97      117.14     24.37 o 
  12  11   5      273.60      313.91     30.62 o 
  13  11   5       27.41       15.68     13.07 o 
  14  11   5      111.75      157.67     24.70 o 
 -10  12   5       23.84       56.04     17.84 o 
  -9  12   5       65.48       55.09     15.88 o 
  -8  12   5      258.35      254.41     27.30 o 
  -7  12   5      469.68      529.11     49.39 o 
  -6  12   5        0.69        8.76     10.53 o 
  -5  12   5       27.48       28.67     17.41 o 
  -4  12   5      198.05      162.39     24.84 o 
  -3  12   5     1138.36     1072.40     45.17 o 
  -2  12   5      549.98      484.46     21.61 o 
  -1  12   5        0.13       -5.10      5.61 o 
   0  12   5      762.97      683.38     24.94 o 
   1  12   5       27.29       25.53      7.95 o 
   2  12   5      512.16      504.10     23.85 o 
   3  12   5      262.21      288.30     17.78 o 
   4  12   5      222.88      191.28     14.99 o 
   5  12   5      132.25      106.35     30.03 o 
   6  12   5      279.10      294.07     25.69 o 
   7  12   5        4.40        2.50      8.94 o 
   8  12   5      546.73      546.86     35.01 o 
   9  12   5      655.67      524.68     35.52 o 
  10  12   5       96.04      107.92     18.91 o 
  11  12   5       98.67       75.73     20.45 o 
  12  12   5      615.95      611.79     45.91 o 
  13  12   5       30.11       58.66     16.98 o 
  -9  13   5       45.49       34.81     25.67 o 
  -8  13   5      523.49      536.12     60.05 o 
  -7  13   5       39.89       19.58     19.58 o 
  -6  13   5       49.61       72.45     29.37 o 
  -5  13   5       24.84       38.26     13.88 o 
  -4  13   5      172.91      184.43     21.25 o 
  -3  13   5      127.00      188.48     23.19 o 
  -2  13   5     1160.37     1189.24     36.50 o 
  -1  13   5       36.33       14.60      7.74 o 
   0  13   5      105.37      105.47     12.52 o 
   1  13   5      195.44      197.85     16.17 o 
   2  13   5      148.68      148.10     14.44 o 
   3  13   5      457.83      391.68     21.09 o 
   4  13   5      248.12      293.15     19.06 o 
   5  13   5       37.56       39.68     12.26 o 
   6  13   5      155.21      131.26     33.07 o 
   7  13   5     1573.00     1678.48     58.60 o 
   8  13   5      288.44      310.94     39.38 o 
   9  13   5       49.28       16.50     12.97 o 
  10  13   5        9.58       -3.42      9.81 o 
  11  13   5       41.23       15.36     12.60 o 
  12  13   5        0.31      -10.72     10.72 o 
  -8  14   5      121.36      154.92     36.12 o 
  -7  14   5       78.06       80.50     28.29 o 
  -6  14   5      111.22       82.68     27.42 o 
  -5  14   5       15.03       10.88     19.58 o 
  -4  14   5      361.90      423.85     50.48 o 
  -3  14   5      490.18      507.18     25.02 o 
  -2  14   5      223.45      216.87     17.52 o 
  -1  14   5      988.83      956.53     31.91 o 
   0  14   5      139.42      133.76     14.15 o 
   1  14   5       11.32        0.52     11.00 o 
   2  14   5        0.07       -2.37      6.93 o 
   3  14   5      118.70      109.59     13.54 o 
   4  14   5       19.45       12.41     12.40 o 
   5  14   5       20.54       12.41     10.76 o 
   6  14   5     1159.78     1244.88     49.92 o 
   7  14   5       58.02       47.40     14.76 o 
   8  14   5       11.73       18.82     12.30 o 
   9  14   5       65.46       75.28     18.26 o 
  10  14   5      212.29      281.26     36.34 o 
  11  14   5        0.97      -11.75     11.75 o 
  -7  15   5      308.09      293.30     48.30 o 
  -6  15   5        8.00        1.31     18.28 o 
  -5  15   5        3.59      -16.10     16.10 o 
  -4  15   5       23.57       25.67     20.89 o 
  -3  15   5      130.79       98.78     26.98 o 
  -2  15   5      173.58      179.23     38.29 o 
  -1  15   5       61.35       68.48     15.68 o 
   0  15   5        0.74        1.07      9.52 o 
   1  15   5       28.25       46.50     15.91 o 
   2  15   5      489.99      462.95     25.03 o 
   3  15   5       32.98       74.92     15.66 o 
   4  15   5        3.70       -6.53      9.85 o 
   5  15   5      142.05      185.53     42.21 o 
   6  15   5       79.83      115.60     35.25 o 
   7  15   5       13.55       -0.44     14.36 o 
   8  15   5        1.74        7.70     12.01 o 
   9  15   5        2.51       16.10     13.38 o 
  -5  16   5       29.05       35.68     22.19 o 
  -4  16   5      152.46      124.46     33.94 o 
  -3  16   5      327.83      355.09     48.30 o 
  -2  16   5      133.79      108.79     31.33 o 
  -1  16   5       62.48       92.72     17.98 o 
   0  16   5      153.58      196.28     30.03 o 
   1  16   5        1.52       -9.79      9.79 o 
   2  16   5       55.71       41.57     14.31 o 
   3  16   5      389.53      422.54     47.43 o 
   4  16   5      423.60      526.11     53.09 o 
   5  16   5       12.37        5.85     11.27 o 
   6  16   5       76.55      105.95     19.80 o 
   7  16   5      113.17      140.84     22.89 o 
   8  16   5       89.84      133.82     31.11 o 
  -3  17   5       38.08       18.28     21.76 o 
  -2  17   5       93.01       95.74     30.46 o 
  -1  17   5        7.41        8.27     13.71 o 
   0  17   5        6.37       -1.44     20.02 o 
   1  17   5        0.69       10.20     18.71 o 
   2  17   5      349.92      359.44     45.26 o 
   3  17   5      126.77      124.89     30.90 o 
   4  17   5      899.02      867.28     63.97 o 
   5  17   5       53.26       34.81     23.93 o 
   0 -14   6        0.19        3.68     13.67 o 
   1 -14   6      355.86      366.95     39.38 o 
   2 -14   6       69.76       72.50     19.80 o 
   3 -14   6        0.15      -10.14     10.14 o 
   4 -14   6      100.15       80.19     20.82 o 
   5 -14   6      133.93       73.54     26.11 o 
  -3 -13   6        0.11       16.97     19.58 o 
  -2 -13   6      709.76      706.49     44.36 o 
  -1 -13   6        0.42       -3.03     11.99 o 
   0 -13   6       34.59       50.65     16.30 o 
   1 -13   6      205.74      239.45     29.08 o 
   2 -13   6      314.21      337.25     32.74 o 
   3 -13   6      485.26      483.27     79.42 o 
   4 -13   6      163.46      139.77     36.99 o 
   5 -13   6      261.73      252.04     29.38 o 
   6 -13   6      102.50      122.70     21.96 o 
   7 -13   6      139.56      154.75     39.38 o 
   8 -13   6      233.24      218.67     28.90 o 
  -5 -12   6       19.13       20.89     19.15 o 
  -4 -12   6        3.20       27.85     20.45 o 
  -3 -12   6      208.53      248.44     27.25 o 
  -2 -12   6      177.68      180.10     23.71 o 
  -1 -12   6      717.91      687.36     41.94 o 
   0 -12   6      109.36      140.19     37.21 o 
   1 -12   6       37.69       32.43     17.19 o 
   2 -12   6      280.69      262.11     28.49 o 
   3 -12   6      444.44      456.32     42.65 o 
   4 -12   6       56.64       60.83     16.40 o 
   5 -12   6       12.19        8.04     11.68 o 
   6 -12   6      125.20      144.66     34.16 o 
   7 -12   6       42.55       39.43     21.54 o 
   8 -12   6      165.86      172.84     24.96 o 
   9 -12   6       66.59       91.96     20.01 o 
  10 -12   6        4.12       -7.60     11.27 o 
  -7 -11   6       62.87       63.53     24.37 o 
  -6 -11   6        2.34        4.35     15.67 o 
  -5 -11   6       41.62       45.69     22.63 o 
  -4 -11   6      464.24      464.55     49.61 o 
  -3 -11   6       41.14       37.30     12.88 o 
  -2 -11   6       62.78       65.84     15.84 o 
  -1 -11   6      171.82      162.05     22.10 o 
   0 -11   6     1179.06     1074.34     66.80 o 
   1 -11   6      351.45      400.43     31.93 o 
   2 -11   6     1299.85     1305.11     52.31 o 
   3 -11   6       19.64       32.22     13.38 o 
   4 -11   6      616.11      603.63     38.57 o 
   5 -11   6       65.09       73.29     24.59 o 
   6 -11   6      174.46      170.90     22.86 o 
   7 -11   6        3.11       -1.23     10.56 o 
   8 -11   6        1.22       -7.16     10.34 o 
   9 -11   6       41.30       57.68     16.91 o 
  10 -11   6       22.36       39.27     23.93 o 
  11 -11   6       88.20       93.18     48.30 o 
  -8 -10   6       89.11       74.85     25.24 o 
  -7 -10   6       93.41      135.34     30.90 o 
  -6 -10   6       93.23       67.01     25.24 o 
  -5 -10   6      730.76      710.18     59.18 o 
  -4 -10   6      110.48       98.88     18.15 o 
  -3 -10   6       23.48       18.06     11.20 o 
  -2 -10   6       20.73       22.70     11.64 o 
  -1 -10   6      896.13      960.16     55.27 o 
   0 -10   6     1446.00     1377.35     83.99 o 
   1 -10   6      446.54      399.52     30.28 o 
   2 -10   6      121.52       94.29     23.72 o 
   3 -10   6      248.91      211.78     23.19 o 
   4 -10   6       13.21        7.64     11.03 o 
   5 -10   6        7.13       25.79     11.27 o 
   6 -10   6      248.68      228.74     25.14 o 
   7 -10   6      258.65      244.34     48.96 o 
   8 -10   6      609.70      571.87     37.71 o 
   9 -10   6        0.78        5.33     10.77 o 
  10 -10   6      169.89      176.69     30.46 o 
  11 -10   6      200.41      264.64     29.99 o 
  12 -10   6       14.72       24.53     22.85 o 
  13 -10   6      406.53      471.34     39.43 o 
  -9  -9   6        3.42       -6.61     10.61 o 
  -8  -9   6       45.22       60.69     15.74 o 
  -7  -9   6      862.29      881.25     40.64 o 
  -6  -9   6       27.74       16.10     16.54 o 
  -5  -9   6      317.80      325.09     27.17 o 
  -4  -9   6      149.95      133.24     18.91 o 
  -3  -9   6       46.49       71.93     14.45 o 
  -2  -9   6      315.34      314.71     25.99 o 
  -1  -9   6      185.00      173.51     60.27 o 
   0  -9   6        0.00       -6.92      6.92 o 
   1  -9   6       75.46       72.57     20.89 o 
   2  -9   6       92.11       96.05     18.06 o 
   3  -9   6      140.62      119.97     16.98 o 
   4  -9   6      368.30      371.92     28.72 o 
   5  -9   6      693.57      700.13     34.98 o 
   6  -9   6      166.20      183.82     22.00 o 
   7  -9   6      277.89      286.85     26.62 o 
   8  -9   6     1813.34     1828.74     62.55 o 
   9  -9   6        6.57        8.53     11.61 o 
  10  -9   6     1945.74     1891.07     65.96 o 
  11  -9   6       14.73       26.41     13.84 o 
  12  -9   6      440.88      467.70     36.91 o 
  13  -9   6      121.37      172.38     24.87 o 
 -10  -8   6       27.88       34.42     20.24 o 
  -9  -8   6       98.30      149.24     21.82 o 
  -8  -8   6      217.94      205.47     23.77 o 
  -7  -8   6      108.69       60.63     14.61 o 
  -6  -8   6      966.57      934.37     31.78 o 
  -5  -8   6     1765.78     1793.88     67.11 o 
  -4  -8   6      593.90      582.97     43.97 o 
  -3  -8   6      195.54      176.08     22.22 o 
  -2  -8   6        1.16       -3.92      7.37 o 
  -1  -8   6       11.42        3.00      7.53 o 
   0  -8   6      126.31      101.18     15.38 o 
   1  -8   6      910.03      881.95     82.03 o 
   2  -8   6      417.19      386.22     29.59 o 
   3  -8   6      132.34      128.75     16.75 o 
   4  -8   6      135.06      172.16     19.58 o 
   5  -8   6      799.17      797.87     36.11 o 
   6  -8   6       25.00       19.39     15.88 o 
   7  -8   6      653.44      594.24     75.28 o 
   8  -8   6     1572.64     1635.85     56.60 o 
   9  -8   6       25.94       33.95     13.93 o 
  10  -8   6      718.40      680.75     70.71 o 
  11  -8   6      117.75      142.39     25.02 o 
  12  -8   6      136.43      146.30     21.38 o 
  13  -8   6      180.87      211.71     26.58 o 
  14  -8   6       43.67       32.05     14.61 o 
 -10  -7   6       78.62       85.29     17.47 o 
  -9  -7   6       67.26       70.35     16.05 o 
  -8  -7   6       96.19      113.20     17.84 o 
  -7  -7   6       68.29       63.36     21.98 o 
  -6  -7   6      394.92      409.23     22.00 o 
  -5  -7   6      248.73      257.94     21.36 o 
  -4  -7   6       19.70       13.77      8.58 o 
  -3  -7   6      124.07      114.83     11.47 o 
  -2  -7   6      365.76      330.30     16.84 o 
  -1  -7   6      421.35      429.82     21.41 o 
   0  -7   6      426.99      410.06     18.91 o 
   1  -7   6       56.38       61.41     14.80 o 
   2  -7   6        0.99       -6.26      6.26 o 
   3  -7   6     1700.21     1856.49     57.44 o 
   4  -7   6      309.67      239.81     21.08 o 
   5  -7   6      554.31      531.82     28.93 o 
   6  -7   6      996.11      939.10     40.69 o 
   7  -7   6      500.05      555.24     74.20 o 
   8  -7   6      632.46      668.91     33.36 o 
   9  -7   6      162.59      207.07     22.31 o 
  10  -7   6      246.66      233.53     32.20 o 
  11  -7   6      124.97       98.83     17.69 o 
  12  -7   6      115.57      114.40     19.05 o 
  13  -7   6      975.44      977.82     45.39 o 
  14  -7   6      276.20      306.81     30.77 o 
  15  -7   6       90.66       84.42     19.69 o 
 -11  -6   6       84.69       81.38     26.54 o 
 -10  -6   6      501.71      549.49     51.57 o 
  -9  -6   6       70.53       50.94     14.37 o 
  -8  -6   6      830.17      750.23     36.31 o 
  -7  -6   6      365.97      366.66     21.07 o 
  -6  -6   6      441.41      436.84     22.24 o 
  -5  -6   6       20.05       30.61      9.37 o 
  -4  -6   6      109.99       86.82     10.55 o 
  -3  -6   6       51.07       38.04      7.84 o 
  -2  -6   6     2052.84     2104.58     44.73 o 
  -1  -6   6       39.44       33.63      6.69 o 
   0  -6   6      319.66      308.46     13.94 o 
   1  -6   6     1123.89     1227.79     29.28 o 
   2  -6   6      536.31      547.00     52.44 o 
   3  -6   6        8.41       16.97      7.69 o 
   4  -6   6       11.93       11.49      7.37 o 
   5  -6   6       72.33       82.37     12.91 o 
   6  -6   6      129.08      121.17     20.45 o 
   7  -6   6      205.06      221.54     21.17 o 
   8  -6   6      194.19      140.67     17.98 o 
   9  -6   6       80.27       81.61     14.90 o 
  10  -6   6      130.73      118.81     21.98 o 
  11  -6   6      405.87      441.23     64.19 o 
  12  -6   6       90.22      112.70     18.31 o 
  13  -6   6      886.07      982.23     58.96 o 
  14  -6   6       98.43       87.21     22.19 o 
  15  -6   6      480.20      596.95     39.22 o 
 -11  -5   6        1.68       20.89     20.45 o 
 -10  -5   6       79.69       78.82     16.83 o 
  -9  -5   6      117.43      122.84     56.57 o 
  -8  -5   6      250.64      266.93     18.99 o 
  -7  -5   6     1073.33     1173.90     34.55 o 
  -6  -5   6        1.62        1.86      7.05 o 
  -5  -5   6      116.87      113.92     11.88 o 
  -4  -5   6        0.24       -4.55      4.55 o 
  -3  -5   6      801.98      754.68     23.84 o 
  -2  -5   6      176.55      185.39     12.59 o 
  -1  -5   6      390.98      371.89     19.02 o 
   0  -5   6     4464.66     4511.75     74.45 o 
   1  -5   6      149.77      153.95      8.76 o 
   2  -5   6     1684.97     1634.07     46.74 o 
   3  -5   6      228.25      269.12     19.23 o 
   4  -5   6       57.56       63.02     11.08 o 
   5  -5   6        8.11       21.58      7.62 o 
   6  -5   6     1408.48     1370.02     43.99 o 
   7  -5   6      212.62      194.55     18.92 o 
   8  -5   6     1402.54     1392.10     46.13 o 
   9  -5   6      406.85      357.45     25.35 o 
  10  -5   6        1.32       -6.48      7.67 o 
  11  -5   6      527.74      611.34     32.61 o 
  12  -5   6        4.15        5.34      9.07 o 
  13  -5   6       73.72      130.20     19.05 o 
  14  -5   6      480.88      488.54     33.54 o 
  15  -5   6      674.23      665.48     57.66 o 
  16  -5   6      159.87      206.27     36.99 o 
 -12  -4   6       35.95       34.38     21.76 o 
 -11  -4   6      145.49      112.27     30.03 o 
 -10  -4   6       83.88       61.68     14.56 o 
  -9  -4   6       73.67       68.07     20.15 o 
  -8  -4   6      147.13      170.39     15.58 o 
  -7  -4   6        9.78       -2.88      5.88 o 
  -6  -4   6        0.62       -0.44      5.53 o 
  -5  -4   6      995.15     1026.64     29.21 o 
  -4  -4   6       24.66       24.34      9.75 o 
  -3  -4   6     1063.38      988.82     26.91 o 
  -2  -4   6      834.49      803.82     22.99 o 
  -1  -4   6      786.98      689.22     20.21 o 
   0  -4   6      185.59      197.60     10.73 o 
   1  -4   6     1236.86     1260.10     26.92 o 
   2  -4   6      898.89      892.13     19.51 o 
   3  -4   6     3245.81     3298.43     74.30 o 
   4  -4   6       11.43        4.13      5.54 o 
   5  -4   6      787.44      823.92     51.57 o 
   6  -4   6      339.31      343.27     12.53 o 
   7  -4   6       87.97      101.45      8.42 o 
   8  -4   6     1676.26     1695.46     40.70 o 
   9  -4   6        8.30        9.44      5.37 o 
  10  -4   6     1669.36     1579.79     38.54 o 
  11  -4   6       61.10       54.55      9.55 o 
  12  -4   6     1071.15     1125.19     33.77 o 
  13  -4   6      324.13      280.80     25.21 o 
  14  -4   6        0.70        4.48      9.41 o 
  15  -4   6        3.53       -2.61     13.49 o 
  16  -4   6       26.06       16.97     18.28 o 
 -12  -3   6       91.81       58.75     22.63 o 
 -11  -3   6      149.63      104.87     29.16 o 
 -10  -3   6       55.18       85.73     24.37 o 
  -9  -3   6       33.46       33.81      8.92 o 
  -8  -3   6      629.59      720.53     26.38 o 
  -7  -3   6        7.40        6.27      6.36 o 
  -6  -3   6      308.57      295.98     16.89 o 
  -5  -3   6      838.03      800.37     24.86 o 
  -4  -3   6     2755.96     2555.25     50.29 o 
  -3  -3   6      932.84      857.32     24.05 o 
  -2  -3   6     1716.31     1847.56     37.97 o 
  -1  -3   6     2309.18     2151.62     41.44 o 
   0  -3   6      393.46      345.49     15.28 o 
   1  -3   6      223.20      138.82     12.51 o 
   2  -3   6     4228.63     4692.39     73.12 o 
   3  -3   6     7413.71     8236.67    153.36 o 
   4  -3   6      435.80      452.14     21.37 o 
   5  -3   6     1391.32     1259.47     38.64 o 
   6  -3   6     2053.05     1992.19     38.21 o 
   7  -3   6     1167.16     1224.96     28.81 o 
   8  -3   6     1796.82     1630.13     42.98 o 
   9  -3   6        0.11        0.46      4.48 o 
  10  -3   6       36.34       52.39      8.64 o 
  11  -3   6      147.25      134.10     12.73 o 
  12  -3   6       19.21        3.85      6.79 o 
  13  -3   6      492.63      448.70     22.67 o 
  14  -3   6        0.11        4.33      7.09 o 
  15  -3   6        1.62       -8.26     19.80 o 
  16  -3   6      126.24      140.56     29.59 o 
  17  -3   6      131.31      126.63     29.16 o 
 -13  -2   6       67.28       61.36     25.67 o 
 -12  -2   6       28.70       21.32     20.02 o 
 -11  -2   6       89.76       66.14     23.93 o 
 -10  -2   6     1087.08     1190.27     47.27 o 
  -9  -2   6        0.62       -1.98      6.83 o 
  -8  -2   6       76.73       71.83     10.61 o 
  -7  -2   6      181.99      167.29     14.00 o 
  -6  -2   6      188.90      184.59     14.28 o 
  -5  -2   6       21.17       19.27      9.10 o 
  -4  -2   6     1435.96     1515.48     42.32 o 
  -3  -2   6      327.53      355.96     14.57 o 
  -2  -2   6      740.37      715.78     20.33 o 
  -1  -2   6     1775.56     1670.93     33.81 o 
   0  -2   6      238.31      271.38     12.24 o 
   1  -2   6       96.61      104.80      7.46 o 
   2  -2   6      366.87      485.00     21.89 o 
   3  -2   6     4086.86     4215.98     66.02 o 
   4  -2   6     6471.26     7212.64    106.41 o 
   5  -2   6    15048.82    15439.61    216.04 o 
   6  -2   6      151.00      168.94      9.85 o 
   7  -2   6       55.33       88.16      9.38 o 
   8  -2   6        0.54       -0.47      4.17 o 
   9  -2   6      117.11      131.51     11.24 o 
  10  -2   6      699.52      652.73     22.40 o 
  11  -2   6        0.04        1.22      6.65 o 
  12  -2   6      458.38      474.20     21.73 o 
  13  -2   6        0.42       -5.94      5.94 o 
  14  -2   6        8.83        3.86      9.04 o 
  15  -2   6        2.23        6.39      9.79 o 
  16  -2   6      180.07      177.89     44.60 o 
  17  -2   6       25.63       22.89     13.93 o 
 -13  -1   6       28.60       19.58     22.19 o 
 -12  -1   6      193.59      203.66     37.86 o 
 -11  -1   6      662.67      738.47     62.66 o 
 -10  -1   6      158.61      143.49     40.69 o 
  -9  -1   6      416.96      380.63     43.95 o 
  -8  -1   6      188.00      218.83     15.86 o 
  -7  -1   6      169.32      158.62     13.31 o 
  -6  -1   6       69.47       62.65      8.70 o 
  -5  -1   6     1291.08     1272.37     30.99 o 
  -4  -1   6        8.17        7.34      4.42 o 
  -3  -1   6      330.06      324.40     27.54 o 
  -2  -1   6     1521.09     1658.49     37.52 o 
  -1  -1   6     4117.02     4263.56     68.20 o 
   0  -1   6      383.70      396.31     13.32 o 
   1  -1   6     1520.53     1679.54     31.90 o 
   2  -1   6       82.87      124.10      7.59 o 
   3  -1   6    11665.65    11797.90    247.24 o 
   4  -1   6      636.77      687.18     22.86 o 
   5  -1   6        2.20       16.06      4.34 o 
   6  -1   6      660.94      564.23     16.94 o 
   7  -1   6       61.09       45.46      6.52 o 
   8  -1   6      499.46      474.35     17.01 o 
   9  -1   6      560.53      557.38     28.32 o 
  10  -1   6     2874.28     2771.48     54.23 o 
  11  -1   6       22.63       23.28      8.57 o 
  12  -1   6     1673.10     1681.35     40.98 o 
  13  -1   6      946.25      966.60     33.10 o 
  14  -1   6        1.68       -0.39      8.16 o 
  15  -1   6      219.15      249.80     28.07 o 
  16  -1   6       18.00       28.14     11.99 o 
  17  -1   6      233.50      285.66     49.61 o 
 -13   0   6      187.67      208.44     40.91 o 
 -12   0   6      401.97      441.25     53.52 o 
 -11   0   6      495.53      457.21     33.00 o 
 -10   0   6        1.19       -8.05      8.05 o 
  -9   0   6      981.37     1071.94     61.79 o 
  -8   0   6      376.32      408.42     19.48 o 
  -7   0   6      343.99      386.02     17.86 o 
  -6   0   6      101.91      112.01     10.33 o 
  -5   0   6      164.95      194.56     12.04 o 
  -4   0   6      942.29     1026.57     25.55 o 
  -3   0   6     2307.12     2192.28     41.54 o 
  -2   0   6        0.75        4.14      3.74 o 
  -1   0   6       62.06       66.99      7.17 o 
   0   0   6    11980.60    13063.81    221.37 o 
   1   0   6     8199.18     8591.02    123.35 o 
   2   0   6    22143.62    23049.56    313.38 o 
   3   0   6        3.59        8.38      3.32 o 
   4   0   6     3692.29     3308.15     69.04 o 
   5   0   6      677.27      764.38     19.17 o 
   6   0   6     2405.61     2501.46     63.97 o 
   7   0   6     3537.19     3889.57     64.97 o 
   8   0   6      399.37      363.48     14.81 o 
   9   0   6      136.53      149.98     11.18 o 
  10   0   6     1522.26     1437.22     34.33 o 
  11   0   6     1783.66     1691.78     39.32 o 
  12   0   6        1.08        5.12      6.27 o 
  13   0   6      434.69      453.88     29.21 o 
  14   0   6        4.89        1.45      8.15 o 
  15   0   6       11.30       11.19     14.58 o 
  16   0   6       51.78       41.23     13.07 o 
  17   0   6       47.80       37.60     19.80 o 
 -13   1   6       65.76       88.34     29.59 o 
 -12   1   6      253.26      256.75     42.21 o 
 -11   1   6      156.23      147.63     21.33 o 
 -10   1   6       80.02       49.96     14.37 o 
  -9   1   6      111.56      107.28     20.45 o 
  -8   1   6       66.71       49.48     12.74 o 
  -7   1   6     2136.93     2125.86     45.02 o 
  -6   1   6        1.25        8.80      5.10 o 
  -5   1   6     3147.57     2910.59     53.27 o 
  -4   1   6       18.08       35.44      5.52 o 
  -3   1   6      203.97      177.26      9.67 o 
  -2   1   6     2623.66     2859.11     48.69 o 
  -1   1   6       38.99       58.51      5.64 o 
   0   1   6      807.52      910.08     27.76 o 
   1   1   6     1365.63     1347.04     26.12 o 
   2   1   6     1328.34     1248.12     24.73 o 
   3   1   6      116.95       69.14      6.47 o 
   4   1   6     2280.34     2237.87     39.18 o 
   5   1   6     2647.99     2821.00     47.86 o 
   6   1   6     2918.15     3163.10     53.61 o 
   7   1   6       23.66       29.75      8.35 o 
   8   1   6      575.86      561.33     32.82 o 
   9   1   6     1336.01     1355.39     31.34 o 
  10   1   6     6289.94     6129.13     99.01 o 
  11   1   6       23.86       11.09      7.02 o 
  12   1   6       43.93       23.77     10.44 o 
  13   1   6      138.00      117.16     16.89 o 
  14   1   6       27.70       15.84     19.36 o 
  15   1   6        8.73        9.14      9.69 o 
  16   1   6       13.51       15.59     11.06 o 
  17   1   6        3.60        3.72     10.22 o 
 -13   2   6      128.20      151.00     33.94 o 
 -12   2   6       52.39       49.98     14.80 o 
 -11   2   6      226.84      202.38     24.34 o 
 -10   2   6      724.77      750.91     59.83 o 
  -9   2   6      394.86      424.51     29.62 o 
  -8   2   6      222.64      216.08     25.89 o 
  -7   2   6     2610.67     2587.07     69.63 o 
  -6   2   6      464.03      443.92     16.57 o 
  -5   2   6      238.47      216.25     16.42 o 
  -4   2   6     5628.43     5885.36     91.34 o 
  -3   2   6     5316.84     5362.07     98.88 o 
  -2   2   6    12476.30    13822.38    209.32 o 
  -1   2   6      570.90      565.06     14.08 o 
   0   2   6     4226.18     4581.80     69.72 o 
   1   2   6      513.96      438.16     20.91 o 
   2   2   6      947.97     1047.50     21.70 o 
   3   2   6      419.87      452.01     13.05 o 
   4   2   6     3727.51     3731.09     59.03 o 
   5   2   6      956.02     1013.44     22.40 o 
   6   2   6       38.88       65.55      6.45 o 
   7   2   6        0.13        1.42      7.31 o 
   8   2   6     4532.18     4599.80     74.73 o 
   9   2   6      800.76      896.19     23.41 o 
  10   2   6      981.53      906.88     24.75 o 
  11   2   6      796.67      774.73     62.01 o 
  12   2   6     3033.23     2975.19     77.39 o 
  13   2   6      141.28      111.28     18.71 o 
  14   2   6      191.00      186.71     24.15 o 
  15   2   6       77.30       69.71     47.00 o 
  16   2   6       66.66       90.66     20.67 o 
  17   2   6       40.21       33.00     13.99 o 
 -13   3   6      115.74      143.17     33.94 o 
 -12   3   6      468.34      430.95     34.20 o 
 -11   3   6       72.15       55.33     15.21 o 
 -10   3   6        5.90        6.64     11.97 o 
  -9   3   6        3.73       -7.98      7.98 o 
  -8   3   6      202.18      201.84     32.20 o 
  -7   3   6     1333.50     1180.68     43.19 o 
  -6   3   6     1849.83     1855.87     38.32 o 
  -5   3   6       33.41       34.08      5.26 o 
  -4   3   6     1275.74     1226.86     25.53 o 
  -3   3   6      329.48      288.08     18.46 o 
  -2   3   6     3409.14     3720.20    113.14 o 
  -1   3   6        0.25        4.56      5.00 o 
   0   3   6      415.74      414.53     15.74 o 
   1   3   6     1304.48     1466.20     27.66 o 
   2   3   6     1551.84     1629.98     30.28 o 
   3   3   6      201.19      227.04     15.97 o 
   4   3   6      732.52      734.91     17.83 o 
   5   3   6      151.71      117.29      7.49 o 
   6   3   6       78.04       97.01      6.92 o 
   7   3   6     2855.20     2931.74     67.17 o 
   8   3   6     2867.68     3004.42     51.94 o 
   9   3   6     3652.68     3409.72     68.56 o 
  10   3   6     5082.09     4688.25    102.46 o 
  11   3   6      220.47      170.13     18.15 o 
  12   3   6       27.58       39.72     15.23 o 
  13   3   6       27.02       20.54      9.97 o 
  14   3   6        9.37       14.31      9.51 o 
  15   3   6      192.58      191.91     23.33 o 
  16   3   6     1700.32     1624.29     60.56 o 
  17   3   6      104.01      134.09     21.34 o 
 -13   4   6       95.14       90.50     19.45 o 
 -12   4   6       90.42       81.88     17.47 o 
 -11   4   6       22.70       29.97     13.01 o 
 -10   4   6       41.06       44.68     13.84 o 
  -9   4   6      864.09      868.28     49.61 o 
  -8   4   6      548.28      534.69     31.76 o 
  -7   4   6     1282.32     1303.49     46.00 o 
  -6   4   6     2338.25     2177.08     60.77 o 
  -5   4   6     1272.04     1285.07     27.36 o 
  -4   4   6      437.21      400.87     24.37 o 
  -3   4   6      568.54      633.83     26.15 o 
  -2   4   6     3114.57     3370.67    136.42 o 
  -1   4   6     1943.59     1743.91     44.93 o 
   0   4   6      664.08      698.74     16.65 o 
   1   4   6      152.22      118.08     16.24 o 
   2   4   6      582.79      566.39     15.33 o 
   3   4   6     2091.65     2066.57     37.11 o 
   4   4   6       99.52      104.69     11.43 o 
   5   4   6       69.11       81.88      6.36 o 
   6   4   6    12411.15    13995.16    244.62 o 
   7   4   6     2101.01     2149.55     38.45 o 
   8   4   6      526.79      538.13     31.77 o 
   9   4   6     2088.73     2042.97     76.59 o 
  10   4   6      116.94      131.07     15.69 o 
  11   4   6      599.21      552.55     52.44 o 
  12   4   6       56.79       57.01     12.63 o 
  13   4   6     1100.84      953.86     41.08 o 
  14   4   6      213.26      209.20     43.52 o 
  15   4   6     2317.62     2238.82     72.00 o 
  16   4   6       80.29       99.02     25.02 o 
  17   4   6       39.89       28.68     17.84 o 
 -13   5   6       18.35       26.87     16.32 o 
 -12   5   6        1.04      -10.14     10.14 o 
 -11   5   6       48.77       52.37     16.97 o 
 -10   5   6        4.08        2.65      9.69 o 
  -9   5   6       93.80      101.57     17.38 o 
  -8   5   6      291.44      262.32     24.14 o 
  -7   5   6     1517.06     1601.43     52.61 o 
  -6   5   6       66.22       36.57     10.61 o 
  -5   5   6      546.84      497.82     25.66 o 
  -4   5   6     1168.99     1192.90     43.73 o 
  -3   5   6        0.01       -1.02      5.12 o 
  -2   5   6     3918.17     3993.51    108.57 o 
  -1   5   6     3542.25     3650.77     76.87 o 
   0   5   6      629.67      648.02     16.39 o 
   1   5   6      872.73      832.75     23.76 o 
   2   5   6     2412.29     2245.62     40.24 o 
   3   5   6     1675.16     1816.87     41.08 o 
   4   5   6     6674.79     7205.72    106.71 o 
   5   5   6     1248.30     1374.18     28.01 o 
   6   5   6      208.10      253.03     12.88 o 
   7   5   6        1.18        0.90      5.07 o 
   8   5   6     1521.96     1726.32    152.96 o 
   9   5   6        0.00        3.36      6.26 o 
  10   5   6       43.54       34.84     16.97 o 
  11   5   6      751.31      693.97     59.62 o 
  12   5   6      250.20      235.28     28.29 o 
  13   5   6     3283.64     3022.97     82.87 o 
  14   5   6       96.49       93.03     16.98 o 
  15   5   6        9.01       -9.79      9.79 o 
  16   5   6        5.37       -5.01     15.67 o 
  17   5   6       41.65       67.00     17.53 o 
 -13   6   6        8.69       27.52     15.17 o 
 -12   6   6      253.09      223.37     26.82 o 
 -11   6   6       97.33       85.87     17.84 o 
 -10   6   6       76.70       56.38     14.76 o 
  -9   6   6      146.15      130.90     19.15 o 
  -8   6   6      492.79      515.48     76.81 o 
  -7   6   6      161.05      185.17     20.42 o 
  -6   6   6     2951.43     2834.77     74.46 o 
  -5   6   6      893.65      870.91     51.13 o 
  -4   6   6      325.87      362.40     22.91 o 
  -3   6   6      839.47      754.47     17.77 o 
  -2   6   6      892.42      921.20     21.43 o 
  -1   6   6       38.59       29.42      4.78 o 
   0   6   6     3202.30     3274.14     55.02 o 
   1   6   6      838.84      679.76     18.86 o 
   2   6   6      674.06      650.51     18.12 o 
   3   6   6     4727.13     5145.23    138.75 o 
   4   6   6     3432.29     3513.71     58.94 o 
   5   6   6     1353.34     1685.97     33.61 o 
   6   6   6       56.89       75.96      7.12 o 
   7   6   6      164.75      150.20     14.92 o 
   8   6   6      242.87      257.72     20.11 o 
   9   6   6     2168.90     2110.06     59.06 o 
  10   6   6      166.67      149.88     24.80 o 
  11   6   6      150.63      125.43     16.77 o 
  12   6   6     1602.35     1509.01    122.72 o 
  13   6   6      145.96      130.05     18.91 o 
  14   6   6       63.17       74.13     15.84 o 
  15   6   6      168.27      199.57     25.22 o 
  16   6   6      394.03      448.89     36.83 o 
 -12   7   6      218.81      240.16     28.76 o 
 -11   7   6      441.83      396.62     33.43 o 
 -10   7   6        2.88        1.91     10.45 o 
  -9   7   6      652.48      688.69     49.39 o 
  -8   7   6       52.75       57.09     14.45 o 
  -7   7   6      500.38      483.79     31.08 o 
  -6   7   6      516.34      512.38     44.17 o 
  -5   7   6      114.48       64.66     12.62 o 
  -4   7   6     1149.05     1070.68     25.15 o 
  -3   7   6      362.79      383.51     13.67 o 
  -2   7   6      190.62      214.67     10.75 o 
  -1   7   6     3902.86     3893.56     90.08 o 
   0   7   6      362.85      363.39     13.88 o 
   1   7   6     2787.30     2818.92     85.43 o 
   2   7   6     1904.64     2028.32     39.38 o 
   3   7   6     2104.10     2156.48     41.34 o 
   4   7   6      205.82      165.18     16.15 o 
   5   7   6     1437.35     1459.95     31.31 o 
   6   7   6        2.99        5.50      3.58 o 
   7   7   6       11.27       -0.86      7.62 o 
   8   7   6     1034.06     1131.14     45.69 o 
   9   7   6      492.34      470.02     27.98 o 
  10   7   6      812.39      679.11     32.41 o 
  11   7   6      328.40      296.50     25.38 o 
  12   7   6        0.68        4.57      8.62 o 
  13   7   6      196.21      178.21     37.42 o 
  14   7   6      356.96      420.63     34.60 o 
  15   7   6       76.16       52.12     15.23 o 
  16   7   6      148.14      156.97     35.68 o 
 -12   8   6       29.72       47.35     32.42 o 
 -11   8   6      141.42      159.82     22.89 o 
 -10   8   6       34.90       19.42     34.16 o 
  -9   8   6      289.45      278.16     80.07 o 
  -8   8   6        2.50       -3.20      9.04 o 
  -7   8   6     1248.59     1264.62     47.99 o 
  -6   8   6       16.03       19.15     14.80 o 
  -5   8   6      168.94      165.61     19.38 o 
  -4   8   6      156.15      156.96     13.81 o 
  -3   8   6        1.43       -3.95      3.95 o 
  -2   8   6     3268.20     3319.26     95.15 o 
  -1   8   6     1097.41     1107.72     27.01 o 
   0   8   6     2485.21     2505.85     47.28 o 
   1   8   6      299.61      273.34     13.21 o 
   2   8   6      359.74      405.08     15.59 o 
   3   8   6      302.68      240.93     18.09 o 
   4   8   6     1528.87     1601.43     34.74 o 
   5   8   6      613.21      691.59     32.54 o 
   6   8   6       34.60       27.89      5.48 o 
   7   8   6     2444.66     2294.94     76.59 o 
   8   8   6      135.20      135.94     16.61 o 
   9   8   6      967.23      890.39     47.87 o 
  10   8   6      462.82      453.86     29.69 o 
  11   8   6        1.26       -6.13      6.13 o 
  12   8   6        9.20        3.47      8.98 o 
  13   8   6       12.75        9.93     10.72 o 
  14   8   6       21.78       16.22     21.32 o 
  15   8   6       27.56       20.76     19.80 o 
  16   8   6       18.69       46.81     16.36 o 
 -12   9   6       65.66       87.16     32.85 o 
 -11   9   6        0.96       -5.33     11.68 o 
 -10   9   6      161.76      190.90     25.08 o 
  -9   9   6       88.50       96.88     18.15 o 
  -8   9   6      111.98      112.98     19.08 o 
  -7   9   6      271.83      244.40     24.56 o 
  -6   9   6      321.86      327.48     26.51 o 
  -5   9   6     3350.80     3121.17     81.06 o 
  -4   9   6       99.76       94.19      9.37 o 
  -3   9   6     1250.34     1276.19     35.66 o 
  -2   9   6     1563.23     1508.91     42.61 o 
  -1   9   6      487.92      537.63     18.76 o 
   0   9   6      196.94      221.61     13.25 o 
   1   9   6     2599.73     2553.14     49.59 o 
   2   9   6      324.81      274.93     14.45 o 
   3   9   6     1039.03     1125.93     28.68 o 
   4   9   6     1597.51     1532.39     46.21 o 
   5   9   6     1942.51     1967.25     41.17 o 
   6   9   6      946.42      950.42     42.35 o 
   7   9   6       39.42       45.97     11.46 o 
   8   9   6     2125.30     2049.69    126.63 o 
   9   9   6        8.62       16.11      9.83 o 
  10   9   6      360.45      364.92     27.98 o 
  11   9   6       11.84       17.50      9.51 o 
  12   9   6        1.07       -2.35     16.10 o 
  13   9   6      169.61      144.37     21.82 o 
  14   9   6       51.57       56.77     15.86 o 
  15   9   6        3.95        5.98     12.83 o 
 -11  10   6       97.26      136.27     41.12 o 
 -10  10   6        0.04       23.11     13.57 o 
  -9  10   6      397.74      450.47     35.42 o 
  -8  10   6       22.70       21.63     11.61 o 
  -7  10   6        2.50       -1.19      9.83 o 
  -6  10   6      290.67      276.43     30.46 o 
  -5  10   6     1208.38     1116.95     43.92 o 
  -4  10   6      943.90      867.35     37.40 o 
  -3  10   6      148.93      158.55     12.53 o 
  -2  10   6       27.50       20.10      6.38 o 
  -1  10   6       35.12       36.47      7.09 o 
   0  10   6      306.97      268.52     17.24 o 
   1  10   6      678.89      619.11     21.57 o 
   2  10   6     3445.48     3414.43     63.07 o 
   3  10   6      398.98      307.02     19.76 o 
   4  10   6     1662.78     1586.16     37.16 o 
   5  10   6       10.20        4.75      5.29 o 
   6  10   6     1013.10     1009.31     45.04 o 
   7  10   6       12.97       -2.69      7.49 o 
   8  10   6      829.21      848.44     37.69 o 
   9  10   6        2.16       -5.46      9.57 o 
  10  10   6      406.69      388.89     29.97 o 
  11  10   6       40.26       36.98     12.77 o 
  12  10   6        9.57       10.22     10.92 o 
  13  10   6       73.60       81.12     17.90 o 
  14  10   6       19.62       -4.91     10.44 o 
  15  10   6       13.09       -8.10     10.85 o 
 -11  11   6        0.17       19.92     14.25 o 
 -10  11   6        9.51       25.97     14.29 o 
  -9  11   6      482.30      489.47     37.36 o 
  -8  11   6      327.20      332.54     40.03 o 
  -7  11   6      189.80      202.38     23.81 o 
  -6  11   6      149.35      178.12     21.75 o 
  -5  11   6      490.57      457.99     30.73 o 
  -4  11   6        2.83       10.82      8.98 o 
  -3  11   6      565.49      471.53     20.67 o 
  -2  11   6        1.68       -3.10      5.08 o 
  -1  11   6      307.08      281.60     16.43 o 
   0  11   6      225.97      241.61     15.53 o 
   1  11   6        1.35       -1.56      5.34 o 
   2  11   6       92.80       83.68     10.36 o 
   3  11   6     4112.83     4009.05     73.07 o 
   4  11   6      463.59      432.68     28.89 o 
   5  11   6       45.23       48.41      8.59 o 
   6  11   6      197.53      188.68     20.00 o 
   7  11   6      718.79      748.24     53.52 o 
   8  11   6      448.40      421.05     30.00 o 
   9  11   6      644.32      587.28     35.38 o 
  10  11   6      221.26      185.55     22.80 o 
  11  11   6      418.69      442.65     37.64 o 
  12  11   6      810.97      712.01     67.23 o 
  13  11   6      127.54      127.23     38.08 o 
  14  11   6      268.76      273.68     37.86 o 
 -10  12   6      222.76      282.40     32.34 o 
  -9  12   6        7.20        6.53     13.37 o 
  -8  12   6       29.61       75.59     18.21 o 
  -7  12   6        5.75        4.34     10.14 o 
  -6  12   6      572.87      547.72    114.67 o 
  -5  12   6      639.61      706.36     37.11 o 
  -4  12   6        2.73       -8.27      8.27 o 
  -3  12   6      354.84      306.87     18.42 o 
  -2  12   6      563.79      622.68     23.83 o 
  -1  12   6      362.47      354.64     18.90 o 
   0  12   6      248.55      269.33     39.70 o 
   1  12   6      646.96      652.80     26.96 o 
   2  12   6      338.19      325.68     18.55 o 
   3  12   6     1484.67     1411.97     37.16 o 
   4  12   6     1571.34     1509.86     65.88 o 
   5  12   6      103.00      117.24     16.61 o 
   6  12   6      137.48      122.01     17.38 o 
   7  12   6       51.95       35.94     11.84 o 
   8  12   6      771.25      774.78     38.15 o 
   9  12   6      127.52      116.61     19.99 o 
  10  12   6      696.66      780.32     41.68 o 
  11  12   6       46.72       48.42     17.19 o 
  12  12   6       51.32       45.11     15.47 o 
  13  12   6      207.54      189.76     30.46 o 
  -9  13   6        2.81       -2.18     20.02 o 
  -8  13   6       77.50       81.68     20.24 o 
  -7  13   6      431.65      552.02     48.74 o 
  -6  13   6       43.62       65.66     15.76 o 
  -5  13   6       10.44       13.02     10.14 o 
  -4  13   6      219.37      247.38     41.78 o 
  -3  13   6       35.24       31.27     12.62 o 
  -2  13   6       65.82       98.12     12.18 o 
  -1  13   6      644.51      535.49     23.15 o 
   0  13   6      562.12      526.86     36.65 o 
   1  13   6       64.65       60.52     10.28 o 
   2  13   6       11.64       -6.78      9.29 o 
   3  13   6        1.29        0.65      6.16 o 
   4  13   6        3.81       -6.27      6.27 o 
   5  13   6      338.54      263.89     24.30 o 
   6  13   6      197.39      202.65     26.76 o 
   7  13   6       88.09      131.01     19.54 o 
   8  13   6      351.05      335.92     34.81 o 
   9  13   6      383.25      381.03     32.44 o 
  10  13   6       41.79       16.71     12.15 o 
  11  13   6      534.93      594.44     48.09 o 
  12  13   6       53.10       57.15     17.59 o 
  -8  14   6      115.62      153.61     37.42 o 
  -7  14   6      215.38      151.00     35.68 o 
  -6  14   6        6.66        8.27     17.41 o 
  -5  14   6      107.78      102.80     18.16 o 
  -4  14   6      333.80      335.51     29.07 o 
  -3  14   6      229.11      233.89     24.29 o 
  -2  14   6       14.94       21.33      8.36 o 
  -1  14   6       22.65       23.59      8.49 o 
   0  14   6      250.79      264.06     18.81 o 
   1  14   6      557.18      561.14     35.64 o 
   2  14   6       25.40       44.37      9.85 o 
   3  14   6       21.70       14.96      9.60 o 
   4  14   6       15.92       24.20     10.61 o 
   5  14   6        0.01       -5.13      8.98 o 
   6  14   6       25.71       11.89     11.46 o 
   7  14   6       97.65       98.70     17.78 o 
   8  14   6      993.58     1036.41     47.67 o 
   9  14   6       97.37      116.54     25.24 o 
  10  14   6        2.12        8.38     11.99 o 
  11  14   6      158.34      183.34     26.07 o 
  -7  15   6       26.01       22.19     23.06 o 
  -6  15   6        0.91       -6.09     16.97 o 
  -5  15   6      105.09      132.72     32.64 o 
  -4  15   6      158.86      148.39     33.51 o 
  -3  15   6       68.22       69.63     25.67 o 
  -2  15   6       30.56       30.90     20.02 o 
  -1  15   6      195.57      198.70     24.37 o 
   0  15   6       82.26      100.88     16.00 o 
   1  15   6       16.27        9.62      9.53 o 
   2  15   6        1.33       -0.24      7.76 o 
   3  15   6      121.59      131.15     18.65 o 
   4  15   6      195.25      184.66     41.56 o 
   5  15   6      332.86      383.66     36.77 o 
   6  15   6      367.73      419.25     33.47 o 
   7  15   6      575.09      638.04     40.46 o 
   8  15   6        8.05        6.40     12.44 o 
   9  15   6       27.24       41.49     15.04 o 
  10  15   6       40.44       50.69     17.08 o 
  -5  16   6       24.40       27.42     21.76 o 
  -4  16   6        0.34        5.66     17.84 o 
  -3  16   6        0.54       20.89     22.19 o 
  -2  16   6      271.92      286.34     44.39 o 
  -1  16   6       44.70       49.17     23.50 o 
   0  16   6       10.68       10.88     10.87 o 
   1  16   6       52.24       45.93     14.86 o 
   2  16   6       51.81       54.40     11.71 o 
   3  16   6       74.49       85.19     23.93 o 
   4  16   6       21.79       25.88     13.01 o 
   5  16   6      388.60      457.49     34.59 o 
   6  16   6      136.24      123.41     28.50 o 
   7  16   6      134.44      151.18     23.54 o 
   8  16   6      160.89      211.35     27.07 o 
  -3  17   6       15.79       31.77     23.50 o 
  -2  17   6      414.15      547.87     59.62 o 
  -1  17   6      165.14      237.16     40.91 o 
   0  17   6       96.70      110.66     38.73 o 
   1  17   6      108.59       94.80     18.74 o 
   2  17   6      230.44      253.70     38.73 o 
   3  17   6      212.78      322.89     43.52 o 
   4  17   6        0.52       -6.09     15.67 o 
   5  17   6       51.38       59.18     25.24 o 
   6  17   6      291.06      222.80     41.34 o 
  -2 -13   7       45.77       34.10     15.04 o 
  -1 -13   7     1620.65     1705.37     66.98 o 
   0 -13   7       28.00       11.87     14.31 o 
   1 -13   7       83.98       99.26     20.32 o 
   2 -13   7       89.05       94.88     27.85 o 
   3 -13   7      282.41      304.09     32.27 o 
   4 -13   7       49.25       63.48     30.03 o 
   5 -13   7      310.55      417.98     79.42 o 
   6 -13   7       74.18       84.78     20.07 o 
   7 -13   7       20.34       22.29     15.30 o 
  -4 -12   7       33.43       35.68     22.63 o 
  -3 -12   7       52.91       47.91     15.04 o 
  -2 -12   7      160.87      143.06     32.20 o 
  -1 -12   7        8.16        7.73     11.82 o 
   0 -12   7      856.19      854.36     46.22 o 
   1 -12   7     1160.86     1113.06    116.62 o 
   2 -12   7       69.58       87.37     23.72 o 
   3 -12   7      220.64      199.21     25.89 o 
   4 -12   7      298.23      328.99     40.47 o 
   5 -12   7      335.16      292.20     30.46 o 
   6 -12   7       37.98       34.96     14.68 o 
   7 -12   7      199.23      187.01     83.55 o 
   8 -12   7        1.31       -7.84     18.06 o 
   9 -12   7        8.17        1.07     12.74 o 
  -5 -11   7       36.70       36.99     20.89 o 
  -4 -11   7       25.88       12.29     12.26 o 
  -3 -11   7       67.38       72.64     24.37 o 
  -2 -11   7      110.73      113.64     19.49 o 
  -1 -11   7      392.60      381.63     32.02 o 
   0 -11   7        1.14       -2.64     10.30 o 
   1 -11   7      545.74      513.78     36.48 o 
   2 -11   7      401.87      381.25     32.46 o 
   3 -11   7       81.82       55.34     16.32 o 
   4 -11   7      279.99      247.19     27.39 o 
   5 -11   7       64.28       62.05     25.67 o 
   6 -11   7       84.88      117.29     20.28 o 
   7 -11   7       34.58       47.00     15.69 o 
   8 -11   7        7.65        6.23     11.68 o 
   9 -11   7      129.18      138.19     24.37 o 
  10 -11   7        9.51       23.21     14.80 o 
  11 -11   7      597.35      595.66     85.51 o 
  -7 -10   7        1.43        2.18     15.67 o 
  -6 -10   7        4.06       26.98     19.58 o 
  -5 -10   7       16.91       21.76     18.28 o 
  -4 -10   7       64.15       96.88     17.78 o 
  -3 -10   7        1.97       11.28     10.59 o 
  -2 -10   7      141.96      157.77     30.03 o 
  -1 -10   7        6.24        5.86     10.28 o 
   0 -10   7       45.17       57.10     14.86 o 
   1 -10   7       72.04       42.46     19.15 o 
   2 -10   7      121.91      131.02     37.86 o 
   3 -10   7       17.75       25.55     12.32 o 
   4 -10   7     1461.60     1451.27     55.38 o 
   5 -10   7       63.83       48.51     14.11 o 
   6 -10   7      247.12      265.79     27.48 o 
   7 -10   7       63.97       46.45     14.45 o 
   8 -10   7      557.39      507.98     36.79 o 
   9 -10   7        0.01       -7.74     10.23 o 
  10 -10   7     1133.56     1167.33     53.10 o 
  11 -10   7      141.74      100.17     19.85 o 
  12 -10   7        7.07       -3.54     12.53 o 
  -8  -9   7       13.22       28.29     19.58 o 
  -7  -9   7       49.88       23.93     17.41 o 
  -6  -9   7       25.99       28.72     18.71 o 
  -5  -9   7      954.87     1009.91     57.66 o 
  -4  -9   7       96.26       79.94     16.61 o 
  -3  -9   7       45.14       33.62     12.75 o 
  -2  -9   7       50.19       46.04     26.76 o 
  -1  -9   7       22.02       44.35     13.26 o 
   0  -9   7      213.65      266.42     27.63 o 
   1  -9   7       20.64       11.48      9.83 o 
   2  -9   7        1.01       -8.17     11.31 o 
   3  -9   7      562.77      551.73     34.38 o 
   4  -9   7       14.58       20.43     13.71 o 
   5  -9   7      155.06      134.58     20.45 o 
   6  -9   7      340.57      323.79     28.46 o 
   7  -9   7      712.45      743.02     47.87 o 
   8  -9   7      999.08      979.07     64.62 o 
   9  -9   7      333.84      310.22     29.93 o 
  10  -9   7      140.51      152.04     22.41 o 
  11  -9   7      269.27      274.70     29.97 o 
  12  -9   7      115.12      135.22     21.84 o 
  13  -9   7       84.40       57.17     32.85 o 
  -9  -8   7       50.76       44.70     15.35 o 
  -8  -8   7        2.07        0.62     10.76 o 
  -7  -8   7      241.39      254.53     25.40 o 
  -6  -8   7        5.95       -3.63      8.34 o 
  -5  -8   7        9.51        8.77     19.36 o 
  -4  -8   7     1060.55     1056.45     43.23 o 
  -3  -8   7      173.27      193.33     21.19 o 
  -2  -8   7      531.08      508.26     30.90 o 
  -1  -8   7      293.68      251.78     47.00 o 
   0  -8   7      468.50      474.42     39.38 o 
   1  -8   7      156.94      189.88     20.77 o 
   2  -8   7       33.09       27.19     10.44 o 
   3  -8   7      172.38      179.64     38.95 o 
   4  -8   7        0.02        2.24     14.58 o 
   5  -8   7       32.85        0.11      8.12 o 
   6  -8   7      324.28      337.74     28.05 o 
   7  -8   7     1112.16     1216.98     48.59 o 
   8  -8   7       56.88       87.87     16.89 o 
   9  -8   7      195.17      225.40     24.87 o 
  10  -8   7      135.97      139.44     25.46 o 
  11  -8   7      702.15      713.55     45.47 o 
  12  -8   7      222.96      176.86     24.26 o 
  13  -8   7      230.29      243.51     44.60 o 
  14  -8   7       33.80       25.24     14.42 o 
  -9  -7   7       76.96       78.53     17.53 o 
  -8  -7   7      331.34      330.65     30.68 o 
  -7  -7   7        0.80        2.65      9.66 o 
  -6  -7   7     1253.62     1301.78     41.80 o 
  -5  -7   7      225.80      211.06     21.95 o 
  -4  -7   7      426.31      428.56     21.59 o 
  -3  -7   7       45.40       30.95      8.00 o 
  -2  -7   7       74.34       63.77      9.50 o 
  -1  -7   7        3.64        4.23      7.31 o 
   0  -7   7      478.77      522.35     29.64 o 
   1  -7   7       49.63       34.39     10.45 o 
   2  -7   7       67.91       63.40     17.84 o 
   3  -7   7        1.06       -3.77      6.68 o 
   4  -7   7       19.08       20.17      9.22 o 
   5  -7   7       83.99       81.56     14.45 o 
   6  -7   7       40.77       43.28     22.19 o 
   7  -7   7     2906.48     2676.63    107.05 o 
   8  -7   7       22.46       13.25      9.72 o 
   9  -7   7     3366.27     3462.89    132.07 o 
  10  -7   7      588.50      550.40     35.25 o 
  11  -7   7      200.26      211.11     63.32 o 
  12  -7   7       62.68       61.55     15.97 o 
  13  -7   7        2.78       -5.39      9.91 o 
  14  -7   7        0.50       12.41     14.36 o 
  15  -7   7      474.67      584.11     85.94 o 
 -10  -6   7      249.17      292.86     42.21 o 
  -9  -6   7      173.84      147.41     20.56 o 
  -8  -6   7      470.32      464.40     31.68 o 
  -7  -6   7     1041.37     1082.40     34.82 o 
  -6  -6   7      431.93      409.45     22.19 o 
  -5  -6   7      336.54      302.56     18.92 o 
  -4  -6   7      817.88      801.21     27.01 o 
  -3  -6   7       12.16       16.52      6.98 o 
  -2  -6   7       36.12       33.64     11.05 o 
  -1  -6   7       31.24       25.54      6.40 o 
   0  -6   7      742.52      758.77     22.44 o 
   1  -6   7       54.12       69.03     16.75 o 
   2  -6   7     2836.20     2712.09     84.20 o 
   3  -6   7       82.57       58.39     11.53 o 
   4  -6   7      103.30       99.95     14.42 o 
   5  -6   7      518.63      544.64     27.85 o 
   6  -6   7      256.98      245.82     50.48 o 
   7  -6   7     3208.77     3274.30    161.44 o 
   8  -6   7     1271.66     1341.75     48.28 o 
   9  -6   7       24.70       28.40     10.92 o 
  10  -6   7      202.64      191.88     27.42 o 
  11  -6   7       11.59        7.67      9.91 o 
  12  -6   7      210.98      273.28     32.85 o 
  13  -6   7      829.13      920.48     49.17 o 
  14  -6   7       12.05       19.47     12.26 o 
  15  -6   7      552.73      638.97     41.07 o 
 -11  -5   7      124.81      114.88     30.46 o 
 -10  -5   7        0.82        0.87     15.67 o 
  -9  -5   7      105.67       93.25     22.41 o 
  -8  -5   7      116.18      115.82     14.29 o 
  -7  -5   7        2.97        8.10      7.43 o 
  -6  -5   7       20.13       10.91      8.11 o 
  -5  -5   7       32.82       37.63      8.53 o 
  -4  -5   7       21.52       13.69      7.65 o 
  -3  -5   7      354.53      360.82     17.67 o 
  -2  -5   7     1728.45     1700.71     38.93 o 
  -1  -5   7      227.03      198.98     19.15 o 
   0  -5   7      676.20      633.01     19.87 o 
   1  -5   7      293.68      252.85     11.90 o 
   2  -5   7     2071.27     2149.22     61.02 o 
   3  -5   7       32.39       20.71      7.98 o 
   4  -5   7        0.32        4.90      6.26 o 
   5  -5   7       14.49       25.99     11.31 o 
   6  -5   7      205.98      213.89     19.39 o 
   7  -5   7       27.87       43.75     13.05 o 
   8  -5   7      430.62      449.92     27.98 o 
   9  -5   7      985.60      914.27     38.00 o 
  10  -5   7       14.01       16.65     10.30 o 
  11  -5   7        4.23        9.80      8.73 o 
  12  -5   7      587.09      690.99     35.22 o 
  13  -5   7      704.41      691.03     56.79 o 
  14  -5   7       34.23       50.30     14.90 o 
  15  -5   7      504.30      513.94     55.48 o 
  16  -5   7        1.97       11.75     17.84 o 
 -11  -4   7       43.26       43.95     21.76 o 
 -10  -4   7       72.81       94.87     26.11 o 
  -9  -4   7       37.91       20.21     25.67 o 
  -8  -4   7      302.47      318.87     20.48 o 
  -7  -4   7      606.56      635.91     25.50 o 
  -6  -4   7      186.98      176.33     14.74 o 
  -5  -4   7      310.87      296.66     18.33 o 
  -4  -4   7        9.34        4.25      5.60 o 
  -3  -4   7      587.70      503.69     47.33 o 
  -2  -4   7      650.24      683.90     21.91 o 
  -1  -4   7     3273.40     3351.02     60.25 o 
   0  -4   7     2622.40     2502.62     47.26 o 
   1  -4   7       32.47       47.80      6.13 o 
   2  -4   7        0.56        4.44      4.02 o 
   3  -4   7      594.04      504.23     38.29 o 
   4  -4   7       19.65       29.53      7.84 o 
   5  -4   7        4.29        2.29      8.92 o 
   6  -4   7      720.25      718.02     44.39 o 
   7  -4   7      349.76      344.18     21.14 o 
   8  -4   7     1001.31      986.02     51.57 o 
   9  -4   7      155.75      130.34     19.80 o 
  10  -4   7     1042.78     1110.40     41.99 o 
  11  -4   7       41.82       33.63     11.51 o 
  12  -4   7      673.72      684.23     34.28 o 
  13  -4   7        8.12       -1.81      9.07 o 
  14  -4   7     1483.14     1652.26     57.76 o 
  15  -4   7       32.07       11.31     13.93 o 
  16  -4   7        5.33        6.09     16.97 o 
 -12  -3   7       27.09       56.14     24.80 o 
 -11  -3   7        0.00      -13.05     13.05 o 
 -10  -3   7      123.65      135.77     29.16 o 
  -9  -3   7        3.48        1.21      9.79 o 
  -8  -3   7        0.43       -6.10      6.98 o 
  -7  -3   7       14.40       13.97     10.68 o 
  -6  -3   7       13.37        9.60      6.55 o 
  -5  -3   7      707.36      729.49     32.14 o 
  -4  -3   7        1.98        1.99      5.18 o 
  -3  -3   7      284.55      290.93     15.47 o 
  -2  -3   7       96.22       79.93     13.92 o 
  -1  -3   7     4712.94     4506.47     74.92 o 
   0  -3   7      225.47      241.60     12.14 o 
   1  -3   7      884.74      822.91     21.23 o 
   2  -3   7      169.22      149.30      8.59 o 
   3  -3   7      750.89      734.44     17.71 o 
   4  -3   7      805.81      724.38     18.12 o 
   5  -3   7      406.26      389.92     12.25 o 
   6  -3   7      484.51      526.12     15.84 o 
   7  -3   7     2231.45     2160.18     42.27 o 
   8  -3   7     1324.84     1370.42     32.28 o 
   9  -3   7        0.58       -0.26      4.80 o 
  10  -3   7      491.66      512.00     20.60 o 
  11  -3   7     1435.33     1433.08     46.96 o 
  12  -3   7      647.36      729.13     35.13 o 
  13  -3   7       21.53       16.15      7.67 o 
  14  -3   7      303.87      292.07     20.35 o 
  15  -3   7        0.11      -11.75     11.75 o 
  16  -3   7       67.31       90.65     39.38 o 
  17  -3   7       17.72       30.03     18.71 o 
 -12  -2   7       10.72        0.87     17.41 o 
 -11  -2   7       94.14      132.29     31.33 o 
 -10  -2   7        2.56        5.30     24.37 o 
  -9  -2   7       56.80       75.45     18.71 o 
  -8  -2   7       79.86       65.65     10.63 o 
  -7  -2   7       13.10       18.57     11.66 o 
  -6  -2   7     3114.89     2822.49     57.08 o 
  -5  -2   7      556.82      516.43     25.82 o 
  -4  -2   7      103.24      100.19     10.18 o 
  -3  -2   7      276.56      345.71     15.67 o 
  -2  -2   7       31.30       44.70      6.75 o 
  -1  -2   7      780.40      771.75     31.54 o 
   0  -2   7     2992.78     2770.53     49.62 o 
   1  -2   7     3206.42     3206.22     54.79 o 
   2  -2   7     1491.35     1731.41     33.92 o 
   3  -2   7     3109.85     2916.22     49.89 o 
   4  -2   7       12.48       18.16     12.84 o 
   5  -2   7       74.25       64.15      7.12 o 
   6  -2   7       46.24       82.56      7.87 o 
   7  -2   7      255.72      219.88     11.67 o 
   8  -2   7        0.02        1.98      4.27 o 
   9  -2   7       26.41       39.15      7.15 o 
  10  -2   7      215.05      211.59     19.51 o 
  11  -2   7      989.50     1070.74     31.18 o 
  12  -2   7      224.61      235.61     16.85 o 
  13  -2   7       28.58       15.79      7.82 o 
  14  -2   7       94.30      104.38     16.58 o 
  15  -2   7        8.76       13.36     10.96 o 
  16  -2   7        0.78        1.84     17.41 o 
  17  -2   7       29.40        9.14     17.84 o 
 -12  -1   7      104.77      107.05     30.90 o 
 -11  -1   7       87.90       93.99     28.29 o 
 -10  -1   7      463.13      437.51     32.07 o 
  -9  -1   7      978.88     1009.00    120.97 o 
  -8  -1   7       15.32        5.66     10.01 o 
  -7  -1   7     1400.11     1449.73     37.36 o 
  -6  -1   7       30.88       48.01     10.02 o 
  -5  -1   7       31.00       20.31      6.32 o 
  -4  -1   7       51.23       37.27      6.87 o 
  -3  -1   7     1213.25     1301.82     30.65 o 
  -2  -1   7     4227.44     4050.53     90.15 o 
  -1  -1   7       36.05       39.04      5.96 o 
   0  -1   7      235.73      257.96     15.16 o 
   1  -1   7      403.06      456.17     15.15 o 
   2  -1   7     9132.19     9695.60    140.05 o 
   3  -1   7      652.57      709.51     18.47 o 
   4  -1   7    10599.11    10250.99    147.48 o 
   5  -1   7     2032.82     1982.82     37.55 o 
   6  -1   7     2134.16     2245.96     42.12 o 
   7  -1   7       75.84       45.43      6.47 o 
   8  -1   7     1669.65     1795.69     38.19 o 
   9  -1   7      119.57      144.25     16.16 o 
  10  -1   7       57.29       53.73      8.28 o 
  11  -1   7      867.65      827.05     26.46 o 
  12  -1   7       24.83       30.69      8.28 o 
  13  -1   7        3.49        0.00      6.72 o 
  14  -1   7        6.97       10.02      7.22 o 
  15  -1   7       10.98        6.53      9.54 o 
  16  -1   7       27.22       25.44     12.30 o 
  17  -1   7      150.65      174.52     23.98 o 
 -12   0   7        1.25        2.18     17.84 o 
 -11   0   7      729.47      802.00     42.37 o 
 -10   0   7       36.39       42.44     14.59 o 
  -9   0   7     1664.60     1565.10     87.69 o 
  -8   0   7      472.28      458.69     30.46 o 
  -7   0   7      426.90      424.68     19.33 o 
  -6   0   7      175.10      161.69     12.51 o 
  -5   0   7      866.88      863.85     24.71 o 
  -4   0   7        7.90       12.50      4.72 o 
  -3   0   7      508.25      526.55     18.87 o 
  -2   0   7     1384.11     1571.26     33.01 o 
  -1   0   7      110.11      121.25     10.22 o 
   0   0   7     5807.26     6314.06     95.75 o 
   1   0   7      597.46      669.87     17.93 o 
   2   0   7     1058.42      998.48     30.11 o 
   3   0   7      383.85      469.67     14.56 o 
   4   0   7      275.75      213.86     10.37 o 
   5   0   7      998.56     1121.76     25.21 o 
   6   0   7     3677.08     3483.09     58.86 o 
   7   0   7       32.59       46.83      6.50 o 
   8   0   7      285.61      219.25     12.60 o 
   9   0   7       62.52       86.19      9.19 o 
  10   0   7     1305.31     1306.21     37.40 o 
  11   0   7      905.26      903.26     34.02 o 
  12   0   7        0.26       -2.67      5.39 o 
  13   0   7      850.85      789.52     35.94 o 
  14   0   7      235.26      230.79     27.20 o 
  15   0   7      254.15      246.76     25.69 o 
  16   0   7       25.23       20.06     15.88 o 
  17   0   7      743.91      868.24     43.54 o 
 -12   1   7       88.56       80.50     26.98 o 
 -11   1   7      646.48      689.25     39.77 o 
 -10   1   7      510.65      587.45     36.23 o 
  -9   1   7     1457.38     1513.16     57.44 o 
  -8   1   7        9.24        7.04      9.83 o 
  -7   1   7       83.59       67.96     17.62 o 
  -6   1   7       61.32       55.45     11.24 o 
  -5   1   7        0.92       -3.38      4.10 o 
  -4   1   7        1.00        3.20      3.96 o 
  -3   1   7     3884.66     3805.65     63.99 o 
  -2   1   7     2018.03     2199.77     41.53 o 
  -1   1   7     1117.01     1098.22     24.57 o 
   0   1   7     4834.79     5486.25     83.77 o 
   1   1   7      440.61      351.47     12.65 o 
   2   1   7       84.08      111.79      7.67 o 
   3   1   7      148.75       94.16      7.35 o 
   4   1   7     4851.14     4789.97     74.51 o 
   5   1   7      209.30      209.39     10.53 o 
   6   1   7     1911.24     1809.29     35.66 o 
   7   1   7     1511.93     1695.77     35.06 o 
   8   1   7      597.41      514.37     23.49 o 
   9   1   7       34.31       39.11      7.58 o 
  10   1   7      767.69      740.41     30.24 o 
  11   1   7       98.59      131.48     25.96 o 
  12   1   7     3013.77     3048.28    235.64 o 
  13   1   7       34.45       42.47     11.46 o 
  14   1   7       38.48       20.52     11.06 o 
  15   1   7        4.73        3.53     12.84 o 
  16   1   7      173.35      178.51     22.89 o 
  17   1   7        3.96       12.73     12.91 o 
 -13   2   7      260.17      300.70     47.43 o 
 -12   2   7      486.10      573.66     39.65 o 
 -11   2   7       92.98       68.17     16.98 o 
 -10   2   7     1166.75     1167.87     48.51 o 
  -9   2   7       94.71       71.91     16.15 o 
  -8   2   7      171.00      176.86     32.64 o 
  -7   2   7     1805.51     1908.43     75.94 o 
  -6   2   7      109.16      119.63     15.84 o 
  -5   2   7     2583.44     2576.95     48.79 o 
  -4   2   7      595.61      635.57     18.19 o 
  -3   2   7      423.94      442.80     14.05 o 
  -2   2   7     4936.37     4935.63    149.14 o 
  -1   2   7     1763.47     1720.00     32.53 o 
   0   2   7      483.16      494.94     14.25 o 
   1   2   7      336.96      275.68     10.81 o 
   2   2   7      827.44      860.48     20.17 o 
   3   2   7     1802.44     1652.87     31.88 o 
   4   2   7       67.51       75.84      6.85 o 
   5   2   7      939.87     1123.52     25.14 o 
   6   2   7      244.47      248.16     11.52 o 
   7   2   7     1714.21     1838.22     44.64 o 
   8   2   7     2251.06     2347.49     47.23 o 
   9   2   7     1624.94     1494.32     33.16 o 
  10   2   7     9297.88     9241.14    140.26 o 
  11   2   7      242.34      272.62     23.85 o 
  12   2   7       61.03       49.69     19.58 o 
  13   2   7      310.25      280.05     29.81 o 
  14   2   7      111.84      133.69     18.57 o 
  15   2   7        7.65        4.53      9.52 o 
  16   2   7       76.20       58.73     15.52 o 
  17   2   7      146.78      162.12     23.69 o 
 -13   3   7      702.83      713.23     68.32 o 
 -12   3   7      227.06      220.29     26.66 o 
 -11   3   7      115.93       93.06     18.77 o 
 -10   3   7      380.50      462.63     33.26 o 
  -9   3   7     1056.67     1080.78     49.61 o 
  -8   3   7      671.25      670.34     34.05 o 
  -7   3   7      118.56      133.96     17.98 o 
  -6   3   7     2807.78     2765.07     72.75 o 
  -5   3   7       64.44       51.13     11.08 o 
  -4   3   7     3534.82     3464.44     67.97 o 
  -3   3   7      820.43      768.50     29.69 o 
  -2   3   7      959.05     1038.75     34.00 o 
  -1   3   7     2131.66     2192.43     53.85 o 
   0   3   7     4854.52     5820.77     87.45 o 
   1   3   7      130.61      146.47     10.32 o 
   2   3   7       82.05      100.07      7.30 o 
   3   3   7        7.51       14.64      4.03 o 
   4   3   7        1.21       -1.77      3.21 o 
   5   3   7      431.09      477.59     14.95 o 
   6   3   7     2353.63     2489.17     46.04 o 
   7   3   7      803.62      685.22     19.01 o 
   8   3   7     2232.48     2445.71     45.34 o 
   9   3   7     1331.93     1314.11     30.44 o 
  10   3   7       34.94       39.02      8.48 o 
  11   3   7      354.67      321.70     24.14 o 
  12   3   7      189.50      127.35     17.54 o 
  13   3   7      273.62      257.28     24.45 o 
  14   3   7      203.09      194.19     29.37 o 
  15   3   7     1302.40     1341.54     52.62 o 
  16   3   7       60.72       55.94     14.81 o 
  17   3   7       44.86       41.68     21.76 o 
 -12   4   7       83.26       49.58     40.69 o 
 -11   4   7       60.90       26.93     15.01 o 
 -10   4   7       86.55      110.48     18.57 o 
  -9   4   7        1.60        1.21     12.18 o 
  -8   4   7        0.12       -0.32      8.24 o 
  -7   4   7      299.01      287.90     24.77 o 
  -6   4   7     1050.34     1008.18     39.54 o 
  -5   4   7      180.38      139.36     49.61 o 
  -4   4   7     6573.76     6367.70    130.16 o 
  -3   4   7      893.67      834.33     31.39 o 
  -2   4   7      830.31      707.58     27.69 o 
  -1   4   7        0.15       -3.75      5.54 o 
   0   4   7      129.68      159.68     11.28 o 
   1   4   7      331.15      423.19     13.15 o 
   2   4   7     1272.26     1249.70     26.26 o 
   3   4   7      534.52      564.17     27.64 o 
   4   4   7      510.01      501.22     15.29 o 
   5   4   7      292.27      361.77     12.92 o 
   6   4   7      190.05      127.76      8.33 o 
   7   4   7     2237.44     2180.71     40.60 o 
   8   4   7       62.23       66.49      5.87 o 
   9   4   7     3155.82     3129.49     54.17 o 
  10   4   7       26.35       15.32      8.55 o 
  11   4   7     1691.97     1669.54     52.59 o 
  12   4   7     1870.54     1777.36     56.62 o 
  13   4   7       70.56       67.45     17.84 o 
  14   4   7       97.04      114.35     20.89 o 
  15   4   7      436.44      441.99     33.98 o 
  16   4   7       82.90       71.80     16.46 o 
  17   4   7        0.58       -8.15      9.83 o 
 -12   5   7      132.00      115.04     32.64 o 
 -11   5   7       35.21       29.32     13.88 o 
 -10   5   7       10.45       10.37     10.76 o 
  -9   5   7       42.26       42.81     17.62 o 
  -8   5   7      626.98      635.38     35.24 o 
  -7   5   7      823.23      768.02     35.97 o 
  -6   5   7     1801.21     1771.53     55.54 o 
  -5   5   7      250.87      281.17     22.44 o 
  -4   5   7      479.80      485.49     25.38 o 
  -3   5   7      484.81      476.54     23.53 o 
  -2   5   7     1275.60     1243.96     77.68 o 
  -1   5   7      669.23      797.97     29.07 o 
   0   5   7     1316.78     1131.75     23.67 o 
   1   5   7       68.22       54.17      5.75 o 
   2   5   7      743.68      755.93     19.58 o 
   3   5   7      553.34      525.96     31.15 o 
   4   5   7       24.92       36.61      5.62 o 
   5   5   7      841.46      762.48     19.71 o 
   6   5   7     2881.24     2864.73     58.70 o 
   7   5   7       43.18       45.93      5.02 o 
   8   5   7      571.35      460.00     23.22 o 
   9   5   7     1528.97     1499.70     46.61 o 
  10   5   7      271.41      280.90     22.61 o 
  11   5   7        0.42       -0.80      7.67 o 
  12   5   7        5.59       -6.30      6.30 o 
  13   5   7      221.48      256.81     24.62 o 
  14   5   7       85.55       88.29     16.61 o 
  15   5   7      861.21      867.01     42.76 o 
  16   5   7      124.35       88.39     18.83 o 
  17   5   7      195.82      229.35     32.64 o 
 -12   6   7       66.35       65.92     17.64 o 
 -11   6   7       63.14       75.50     17.69 o 
 -10   6   7      278.02      327.66     29.97 o 
  -9   6   7      148.54      165.13     25.89 o 
  -8   6   7     1011.43     1034.05     44.28 o 
  -7   6   7      139.83      164.66     32.42 o 
  -6   6   7      769.33      693.90     40.25 o 
  -5   6   7       59.24       61.57     12.91 o 
  -4   6   7      168.31      173.59     17.84 o 
  -3   6   7       18.01       25.46      8.62 o 
  -2   6   7       30.67       59.88     15.01 o 
  -1   6   7     2573.74     2685.09    101.99 o 
   0   6   7        3.65        6.63      6.75 o 
   1   6   7    12687.84    12911.34    183.59 o 
   2   6   7      875.58      796.52     35.74 o 
   3   6   7      726.91      898.94     22.70 o 
   4   6   7      785.37      868.33     23.33 o 
   5   6   7      287.73      291.60     13.86 o 
   6   6   7      228.00      196.49     10.01 o 
   7   6   7     2493.73     2433.47     43.67 o 
   8   6   7      956.18      995.72     35.66 o 
   9   6   7      440.04      497.42     80.07 o 
  10   6   7       81.77      108.35     15.48 o 
  11   6   7       22.88        9.46      8.89 o 
  12   6   7      518.15      524.57     38.08 o 
  13   6   7      110.23       79.64     28.07 o 
  14   6   7      721.05      649.44     38.62 o 
  15   6   7       28.68       16.51     11.08 o 
  16   6   7      628.62      629.55     42.29 o 
  17   6   7       20.07       26.61     13.88 o 
 -12   7   7      209.17      216.17     27.32 o 
 -11   7   7      120.71      102.11     20.11 o 
 -10   7   7        3.48       -2.77     10.13 o 
  -9   7   7       56.03       53.46     14.92 o 
  -8   7   7       55.06       47.08     18.28 o 
  -7   7   7     1243.92     1190.28     46.77 o 
  -6   7   7      162.07      192.62     21.06 o 
  -5   7   7       81.09       64.16     32.42 o 
  -4   7   7      112.95      111.92     15.30 o 
  -3   7   7     1035.28     1047.41     38.14 o 
  -2   7   7     3334.57     3231.81    104.49 o 
  -1   7   7     3725.40     3814.66     66.06 o 
   0   7   7      323.06      337.03     13.22 o 
   1   7   7     6466.81     6738.91    103.44 o 
   2   7   7      735.97      638.47     19.12 o 
   3   7   7      328.39      290.16     17.52 o 
   4   7   7      512.40      576.80     18.12 o 
   5   7   7        8.54       13.91      6.57 o 
   6   7   7      232.90      238.85     13.42 o 
   7   7   7     1192.17     1148.65     56.79 o 
   8   7   7      645.13      665.54     88.99 o 
   9   7   7     1026.36     1017.66     38.59 o 
  10   7   7      213.97      223.60     25.46 o 
  11   7   7       69.03       51.96     12.60 o 
  12   7   7      657.55      664.32     77.24 o 
  13   7   7        3.86       -2.49      8.42 o 
  14   7   7      951.23      942.94     61.58 o 
  15   7   7        9.23      -15.17     17.41 o 
  16   7   7        0.45       -7.32     10.00 o 
 -12   8   7      115.61      121.31     23.29 o 
 -11   8   7      186.54      180.66     25.35 o 
 -10   8   7       94.01       93.64     29.37 o 
  -9   8   7       34.89       17.34     12.70 o 
  -8   8   7        3.67       -9.09      9.09 o 
  -7   8   7      786.55      746.71     37.38 o 
  -6   8   7      158.73      172.23     29.59 o 
  -5   8   7      559.16      492.49     30.21 o 
  -4   8   7      412.59      328.37     24.56 o 
  -3   8   7     3333.32     3155.05     78.42 o 
  -2   8   7     1500.81     1440.56     40.76 o 
  -1   8   7      743.99      758.66     21.27 o 
   0   8   7      215.75      231.67     12.04 o 
   1   8   7        0.93       -1.36      5.32 o 
   2   8   7      377.27      393.51     16.23 o 
   3   8   7      665.78      662.18     20.45 o 
   4   8   7      177.12      172.15     14.09 o 
   5   8   7     1060.65     1124.04     27.83 o 
   6   8   7      513.90      545.41     18.05 o 
   7   8   7      326.44      293.65     21.96 o 
   8   8   7      605.44      574.89     28.12 o 
   9   8   7      126.27      114.26     16.10 o 
  10   8   7      521.66      474.68     42.65 o 
  11   8   7      226.06      202.43     26.76 o 
  12   8   7      153.19      150.84     44.39 o 
  13   8   7      584.12      531.25     49.61 o 
  14   8   7      245.55      219.64     31.33 o 
  15   8   7      225.67      269.84     29.38 o 
  16   8   7       20.75       33.17     15.88 o 
 -11   9   7        0.99       -0.60     12.15 o 
 -10   9   7        0.49       17.84     12.00 o 
  -9   9   7       10.42       18.42     12.94 o 
  -8   9   7        0.16       -0.74      9.48 o 
  -7   9   7      408.87      384.76     43.95 o 
  -6   9   7      440.29      405.70     29.99 o 
  -5   9   7      811.69      807.51     37.00 o 
  -4   9   7       18.45       17.34      9.69 o 
  -3   9   7     1005.22      958.19     46.13 o 
  -2   9   7     1654.01     1637.83     44.49 o 
  -1   9   7      823.29      840.40     24.54 o 
   0   9   7     1425.13     1377.77     32.34 o 
   1   9   7     4057.35     4019.26     70.01 o 
   2   9   7      169.24      164.56     11.87 o 
   3   9   7     1149.35     1081.01     29.86 o 
   4   9   7       52.97       50.28      7.60 o 
   5   9   7      870.24      908.63     25.54 o 
   6   9   7     1893.28     1843.06     44.58 o 
   7   9   7     2765.38     2888.76     83.12 o 
   8   9   7      721.35      725.10     54.18 o 
   9   9   7      180.43      146.38     17.95 o 
  10   9   7      588.69      495.43     31.69 o 
  11   9   7       65.63       73.76     15.54 o 
  12   9   7      344.46      315.33     28.62 o 
  13   9   7        7.46        2.47      9.69 o 
  14   9   7       88.79       79.91     17.87 o 
  15   9   7       77.40       76.54     18.15 o 
 -11  10   7       49.85       54.75     17.76 o 
 -10  10   7      434.56      503.76     39.68 o 
  -9  10   7      126.21      156.25     23.71 o 
  -8  10   7        5.12       -8.53      8.53 o 
  -7  10   7      251.16      221.58     28.50 o 
  -6  10   7        0.01       -8.31      8.31 o 
  -5  10   7       67.08       45.57     12.75 o 
  -4  10   7      167.03      178.23     29.81 o 
  -3  10   7       82.29       59.38     12.60 o 
  -2  10   7      150.37      119.09     10.86 o 
  -1  10   7       51.66       28.76      6.69 o 
   0  10   7      350.49      320.28     16.00 o 
   1  10   7      208.39      178.48     13.17 o 
   2  10   7       38.83       30.88      7.43 o 
   3  10   7     1457.03     1314.12     33.09 o 
   4  10   7        1.71       12.61      6.88 o 
   5  10   7       15.34       26.10      6.93 o 
   6  10   7      965.50      904.63     36.77 o 
   7  10   7      997.01     1010.35     39.83 o 
   8  10   7      198.19      202.26     28.72 o 
   9  10   7       62.85      101.63     23.06 o 
  10  10   7       35.39       57.95     14.61 o 
  11  10   7      306.62      338.68     29.38 o 
  12  10   7       33.69       45.88     14.42 o 
  13  10   7      144.95      102.82     18.83 o 
  14  10   7       52.66       50.26     15.23 o 
  15  10   7       10.21        3.85     12.63 o 
 -10  11   7       59.29       71.48     19.05 o 
  -9  11   7       87.56      128.04     23.93 o 
  -8  11   7      669.77      732.84     47.65 o 
  -7  11   7      234.11      229.78     25.68 o 
  -6  11   7     1655.37     1620.15     68.97 o 
  -5  11   7        3.64      -10.57     12.84 o 
  -4  11   7      526.32      552.80     33.33 o 
  -3  11   7       12.77       -0.71     14.80 o 
  -2  11   7        9.41       15.41      6.69 o 
  -1  11   7      245.12      211.25     23.02 o 
   0  11   7        8.27        3.44      5.63 o 
   1  11   7       11.93       21.36      7.15 o 
   2  11   7     1428.23     1370.72     35.39 o 
   3  11   7     2291.05     2261.31     57.08 o 
   4  11   7     6114.83     6179.86    102.85 o 
   5  11   7        2.60        2.31      5.96 o 
   6  11   7      258.74      302.57     24.30 o 
   7  11   7      589.22      558.60     32.41 o 
   8  11   7       30.50       24.47     12.18 o 
   9  11   7      974.93      926.80     41.69 o 
  10  11   7       29.91       34.14     12.51 o 
  11  11   7       58.44       38.94     13.80 o 
  12  11   7       50.57       41.48     14.56 o 
  13  11   7       37.98       32.85     14.15 o 
  14  11   7       30.72       30.27     15.58 o 
  -9  12   7       84.28       92.81     25.89 o 
  -8  12   7        0.06       -5.05     11.34 o 
  -7  12   7      212.40      280.83     29.11 o 
  -6  12   7      351.82      381.38     44.39 o 
  -5  12   7        0.99       -7.52      9.04 o 
  -4  12   7       30.57       53.35     13.69 o 
  -3  12   7      112.68      108.53     17.41 o 
  -2  12   7       31.73       46.30     12.01 o 
  -1  12   7        0.06       10.62      6.59 o 
   0  12   7     1468.03     1429.28     37.80 o 
   1  12   7      105.55      105.88     17.81 o 
   2  12   7      133.29      171.28     19.02 o 
   3  12   7        6.72       10.24     11.13 o 
   4  12   7        3.08        8.51      6.83 o 
   5  12   7      698.85      648.90     31.53 o 
   6  12   7      296.83      315.44     25.93 o 
   7  12   7       41.29       49.15     17.41 o 
   8  12   7       61.52       95.08     23.28 o 
   9  12   7      122.88      123.45     19.14 o 
  10  12   7       68.83       70.46     33.07 o 
  11  12   7       71.20       49.83     15.21 o 
  12  12   7      396.46      354.94     32.68 o 
  13  12   7       58.30       46.61     16.61 o 
  -9  13   7        7.41       -3.20     13.63 o 
  -8  13   7       27.77       23.51     18.93 o 
  -7  13   7       23.85       21.67     13.38 o 
  -6  13   7      167.61      220.70     25.83 o 
  -5  13   7      217.74      204.18     23.83 o 
  -4  13   7       24.07       24.75     11.92 o 
  -3  13   7        2.00       -0.26      9.09 o 
  -2  13   7      309.68      293.19     26.02 o 
  -1  13   7       34.86       27.55     13.51 o 
   0  13   7      154.50      142.67     13.77 o 
   1  13   7      402.09      369.90     46.06 o 
   2  13   7      680.25      734.26     43.01 o 
   3  13   7      129.37      118.64     13.37 o 
   4  13   7        1.48        4.69      7.88 o 
   5  13   7      197.94      164.14     36.55 o 
   6  13   7      243.44      237.37     24.29 o 
   7  13   7       80.22       72.20     15.69 o 
   8  13   7      849.21      973.89     44.46 o 
   9  13   7      216.39      247.75     26.75 o 
  10  13   7      223.80      239.03     27.17 o 
  11  13   7      192.39      164.18     24.04 o 
  12  13   7       24.96       37.62     15.24 o 
  -8  14   7      544.88      745.87     72.67 o 
  -7  14   7       97.40      135.95     22.86 o 
  -6  14   7       63.62       64.57     16.20 o 
  -5  14   7        1.31       20.65     12.12 o 
  -4  14   7      141.38      130.48     20.42 o 
  -3  14   7      433.96      482.37     33.54 o 
  -2  14   7      103.22       84.54     16.48 o 
  -1  14   7      441.37      387.79     62.88 o 
   0  14   7      175.91      172.10     15.88 o 
   1  14   7       65.27       49.90     10.58 o 
   2  14   7       43.47       65.09     11.30 o 
   3  14   7        0.20        1.37      7.18 o 
   4  14   7      244.73      234.52     41.34 o 
   5  14   7        8.66       16.80     10.76 o 
   6  14   7      263.01      260.92     25.69 o 
   7  14   7      498.78      591.30     50.70 o 
   8  14   7        0.29        0.30     10.72 o 
   9  14   7      604.06      711.00     54.83 o 
  10  14   7        4.01       -1.72     10.59 o 
  11  14   7      177.87      185.89     26.31 o 
  -6  15   7        1.85       10.01     20.45 o 
  -5  15   7       77.47       96.61     29.59 o 
  -4  15   7      229.46      206.70     37.86 o 
  -3  15   7       52.43       37.44     13.99 o 
  -2  15   7      240.22      237.72     67.01 o 
  -1  15   7       98.32       92.69     17.25 o 
   0  15   7       40.57       21.75      8.87 o 
   1  15   7      412.88      436.11     27.57 o 
   2  15   7        1.32        3.80      7.73 o 
   3  15   7        2.28       -7.06      7.06 o 
   4  15   7      241.31      288.51     38.29 o 
   5  15   7      522.49      590.79     46.78 o 
   6  15   7       29.58       32.02     13.38 o 
   7  15   7      123.82      140.78     21.68 o 
   8  15   7      392.63      478.92     37.23 o 
   9  15   7       18.64       18.75     15.67 o 
  10  15   7      132.96      179.35     25.71 o 
  -5  16   7       96.81      120.10     34.38 o 
  -4  16   7      164.10      193.21     37.86 o 
  -3  16   7       40.38       68.76     26.54 o 
  -2  16   7        7.04        0.87     16.54 o 
  -1  16   7        3.39       30.03     20.45 o 
   0  16   7      138.02      115.75     28.29 o 
   1  16   7       16.03       40.22     10.90 o 
   2  16   7      152.66      150.63     16.91 o 
   3  16   7      352.47      359.89     30.00 o 
   4  16   7       25.49       32.03     18.49 o 
   5  16   7       42.01       31.99     14.00 o 
   6  16   7       83.91      125.59     21.34 o 
   7  16   7      240.87      263.62     46.56 o 
   8  16   7        2.13        8.59     13.71 o 
   9  16   7        0.36      -15.45     15.45 o 
  -3  17   7       48.96       22.19     23.50 o 
  -2  17   7      450.00      506.09     57.88 o 
  -1  17   7       12.98       23.93     20.89 o 
   0  17   7        0.25       -4.35     17.84 o 
   1  17   7        0.78       -1.52     10.30 o 
   2  17   7       61.19       82.68     24.80 o 
   3  17   7       10.12       10.87     12.13 o 
   4  17   7      116.28      120.46     23.28 o 
   5  17   7       11.74        1.36     14.14 o 
   6  17   7        2.26       -0.67     12.77 o 
   1 -13   8        7.30        3.61     12.75 o 
   2 -13   8       27.57       35.62     15.48 o 
   3 -13   8       54.78       46.54     20.67 o 
   4 -13   8       50.86       42.38     26.76 o 
   5 -13   8        6.74        0.30     12.12 o 
  -2 -12   8      609.55      638.96     76.37 o 
  -1 -12   8      447.90      465.73     52.44 o 
   0 -12   8      735.56      706.68     44.37 o 
   1 -12   8        7.68        7.14     13.07 o 
   2 -12   8       40.38       48.32     16.15 o 
   3 -12   8      555.01      622.86    132.29 o 
   4 -12   8      124.74      131.00     22.43 o 
   5 -12   8      374.90      379.74     35.82 o 
   6 -12   8       59.83       43.50     15.55 o 
   7 -12   8       16.54        6.79     16.75 o 
   8 -12   8      268.37      266.27     31.37 o 
   9 -12   8       55.13       64.82     35.47 o 
  -4 -11   8       13.78       29.59     20.02 o 
  -3 -11   8       53.17       49.64     15.84 o 
  -2 -11   8      279.60      365.20     41.56 o 
  -1 -11   8       26.60       25.79     13.19 o 
   0 -11   8     1399.64     1340.94     54.89 o 
   1 -11   8       71.58       50.39     15.17 o 
   2 -11   8       64.70       76.36     18.31 o 
   3 -11   8        2.06       10.61     11.06 o 
   4 -11   8     1367.48     1409.29     57.37 o 
   5 -11   8       14.88       -2.96     10.45 o 
   6 -11   8      117.58      108.23     19.85 o 
   7 -11   8      480.27      542.04     40.15 o 
   8 -11   8       20.48       19.85     14.80 o 
   9 -11   8        0.56        5.34     13.27 o 
  10 -11   8       10.10       20.83     14.81 o 
  -6 -10   8       97.25      108.36     27.85 o 
  -5 -10   8       59.44       93.56     26.11 o 
  -4 -10   8        5.67       -8.00     11.97 o 
  -3 -10   8       25.38       34.80     15.67 o 
  -2 -10   8       46.95       40.09     13.98 o 
  -1 -10   8       14.02       10.39     10.61 o 
   0 -10   8      356.69      383.86     31.79 o 
   1 -10   8      228.80      181.72     22.58 o 
   2 -10   8      284.07      323.13     29.66 o 
   3 -10   8      270.57      193.37     63.53 o 
   4 -10   8       99.19      113.36     19.86 o 
   5 -10   8       46.48       45.81     13.98 o 
   6 -10   8      654.46      683.50     67.01 o 
   7 -10   8      350.23      327.27     96.82 o 
   8 -10   8       95.09       94.34     33.07 o 
   9 -10   8       38.82       52.71     15.78 o 
  10 -10   8       65.72       23.44     17.84 o 
  11 -10   8      373.03      422.04     37.67 o 
  12 -10   8        0.10       -6.49     13.06 o 
  -7  -9   8        5.01      -13.49     13.49 o 
  -6  -9   8      106.63       83.55     24.80 o 
  -5  -9   8        1.51        5.95     10.84 o 
  -4  -9   8        2.07        8.05     10.92 o 
  -3  -9   8       45.06       50.72     14.00 o 
  -2  -9   8       36.29       38.17     13.01 o 
  -1  -9   8      110.81      108.23     18.00 o 
   0  -9   8      175.63      191.53     22.41 o 
   1  -9   8      267.63      307.40     55.92 o 
   2  -9   8       53.32       76.22     15.43 o 
   3  -9   8      197.86      164.28     20.92 o 
   4  -9   8      852.38      862.74     40.61 o 
   5  -9   8      275.13      272.32     44.39 o 
   6  -9   8       47.67       41.12     14.46 o 
   7  -9   8      253.24      247.06     26.92 o 
   8  -9   8      268.42      332.17     31.07 o 
   9  -9   8       21.15       16.90     12.34 o 
  10  -9   8      836.61      837.40     45.08 o 
  11  -9   8       45.05       47.54     15.89 o 
  12  -9   8       23.54       42.34     15.38 o 
  13  -9   8      336.53      389.36     37.21 o 
  -8  -8   8        0.76        4.79     13.93 o 
  -7  -8   8      141.11      134.90     29.16 o 
  -6  -8   8      564.64      664.06     56.14 o 
  -5  -8   8      200.49      228.26     25.46 o 
  -4  -8   8      280.15      228.14     24.00 o 
  -3  -8   8      171.56      170.79     20.45 o 
  -2  -8   8      370.67      348.96     27.65 o 
  -1  -8   8      159.89      125.97     26.33 o 
   0  -8   8        0.13        0.31     23.06 o 
   1  -8   8        8.41        4.56     15.23 o 
   2  -8   8      417.54      446.32     45.04 o 
   3  -8   8     1480.78     1478.60     52.43 o 
   4  -8   8        3.53        6.25     13.27 o 
   5  -8   8      216.89      233.08     23.54 o 
   6  -8   8      560.37      504.97     33.16 o 
   7  -8   8       20.69       37.18     12.53 o 
   8  -8   8      588.35      589.13     36.76 o 
   9  -8   8      375.05      393.58     32.41 o 
  10  -8   8      466.31      486.67     36.00 o 
  11  -8   8       13.12        3.60     14.80 o 
  12  -8   8      547.59      556.64     39.74 o 
  13  -8   8        4.90       14.25     13.06 o 
  14  -8   8       92.77      118.05     36.77 o 
  -9  -7   8       29.70       46.56     21.76 o 
  -8  -7   8      278.19      270.14     37.64 o 
  -7  -7   8       30.23       40.72     12.88 o 
  -6  -7   8      469.35      504.73     44.02 o 
  -5  -7   8        0.61        5.24      7.69 o 
  -4  -7   8     1000.92     1085.26     36.20 o 
  -3  -7   8      170.65      151.56     18.91 o 
  -2  -7   8       91.71       89.34     14.77 o 
  -1  -7   8      741.72      680.91     33.73 o 
   0  -7   8      919.87      872.68     53.09 o 
   1  -7   8        0.30       -6.31      6.31 o 
   2  -7   8        7.49        9.24      9.57 o 
   3  -7   8      785.93      716.25     33.68 o 
   4  -7   8       95.46       95.56     15.38 o 
   5  -7   8      430.31      407.75     28.26 o 
   6  -7   8      229.69      228.44     39.38 o 
   7  -7   8     1266.24     1430.56     51.83 o 
   8  -7   8       31.01       35.57     18.93 o 
   9  -7   8       94.99      106.02     18.76 o 
  10  -7   8       37.89       45.83     14.01 o 
  11  -7   8     1233.02     1260.62     51.69 o 
  12  -7   8       41.78       30.70     13.37 o 
  13  -7   8      140.21      149.80     22.15 o 
  14  -7   8       33.44       19.41     14.45 o 
  15  -7   8       32.58       31.92     16.15 o 
  -9  -6   8       73.26       40.03     21.76 o 
  -8  -6   8        2.75        5.78     10.65 o 
  -7  -6   8       13.53       10.55      9.10 o 
  -6  -6   8      265.52      293.32     22.66 o 
  -5  -6   8      527.22      519.29     24.49 o 
  -4  -6   8       84.55       99.35     12.39 o 
  -3  -6   8       35.06       36.15      8.05 o 
  -2  -6   8       77.14       64.73      9.19 o 
  -1  -6   8      189.39      183.92     13.57 o 
   0  -6   8        0.08        8.20      7.67 o 
   1  -6   8       92.65      105.09     15.48 o 
   2  -6   8      105.63       92.96     14.59 o 
   3  -6   8      459.40      388.09     48.96 o 
   4  -6   8       94.75       88.13     14.61 o 
   5  -6   8       20.12       22.83      9.38 o 
   6  -6   8      657.15      653.35     46.13 o 
   7  -6   8      307.30      274.62     23.95 o 
   8  -6   8     1052.45     1158.66     45.39 o 
   9  -6   8     1436.47     1382.40     51.08 o 
  10  -6   8        6.32       20.30     11.51 o 
  11  -6   8      140.71      155.14     24.15 o 
  12  -6   8       86.35       81.68     31.77 o 
  13  -6   8      101.50      135.77     29.59 o 
  14  -6   8      193.68      225.44     26.31 o 
  15  -6   8      413.85      443.06     36.46 o 
 -10  -5   8        6.05       17.84     19.15 o 
  -9  -5   8       15.51      -13.93     13.93 o 
  -8  -5   8      188.67      189.98     17.68 o 
  -7  -5   8     2099.15     2234.96     54.01 o 
  -6  -5   8       50.45       50.04     10.51 o 
  -5  -5   8      209.74      179.78     15.74 o 
  -4  -5   8      273.63      257.56     17.36 o 
  -3  -5   8      367.66      353.84     18.84 o 
  -2  -5   8     1243.91     1145.19     31.33 o 
  -1  -5   8       20.93       10.65      5.43 o 
   0  -5   8     1726.85     1663.88     37.13 o 
   1  -5   8      184.32      165.86     10.65 o 
   2  -5   8      134.45      116.60     14.68 o 
   3  -5   8     1265.91     1232.45     42.10 o 
   4  -5   8       56.47       37.59     10.14 o 
   5  -5   8      533.80      460.18     27.23 o 
   6  -5   8       83.27       90.86     13.98 o 
   7  -5   8       61.63       98.42     21.11 o 
   8  -5   8     4090.54     4316.33    101.70 o 
   9  -5   8      463.92      449.57     40.25 o 
  10  -5   8     2441.91     2484.09     71.69 o 
  11  -5   8        0.96        1.92     12.84 o 
  12  -5   8       10.98       15.25     10.56 o 
  13  -5   8      373.77      407.40     31.85 o 
  14  -5   8      839.27      913.96     43.68 o 
  15  -5   8       34.90       21.93     13.84 o 
  16  -5   8      125.20      118.36     29.59 o 
 -10  -4   8      279.99      255.00     40.47 o 
  -9  -4   8      185.97      131.42     28.29 o 
  -8  -4   8      413.20      412.39     37.42 o 
  -7  -4   8       65.91       63.22     11.30 o 
  -6  -4   8      140.16      172.33     15.62 o 
  -5  -4   8      504.63      527.59     22.51 o 
  -4  -4   8      509.52      476.71     20.68 o 
  -3  -4   8      107.73      115.76     11.69 o 
  -2  -4   8       99.90      101.38     10.63 o 
  -1  -4   8      646.99      626.62     21.36 o 
   0  -4   8      248.49      237.01     13.39 o 
   1  -4   8     4372.09     4076.38     78.11 o 
   2  -4   8      323.57      304.87     17.79 o 
   3  -4   8      318.49      373.73     18.65 o 
   4  -4   8     1599.31     1521.07     46.45 o 
   5  -4   8       58.43       56.83     13.93 o 
   6  -4   8      881.59      855.38     34.14 o 
   7  -4   8        6.05       13.29     14.14 o 
   8  -4   8      604.19      694.09     55.27 o 
   9  -4   8        1.35       -1.51     10.23 o 
  10  -4   8      992.37     1082.37     44.82 o 
  11  -4   8      761.77      663.12     33.38 o 
  12  -4   8     1572.15     1527.63     56.14 o 
  13  -4   8      940.00     1012.05     43.78 o 
  14  -4   8        0.84       -2.88     10.30 o 
  15  -4   8      753.80      814.62     59.62 o 
  16  -4   8      213.85      171.02     34.81 o 
 -11  -3   8        1.27       -7.40     16.97 o 
 -10  -3   8        3.91      -13.49     14.36 o 
  -9  -3   8      122.94      133.26     59.18 o 
  -8  -3   8      692.88      666.68     39.38 o 
  -7  -3   8       54.56       53.85     10.16 o 
  -6  -3   8       11.53       17.04      7.33 o 
  -5  -3   8      227.20      248.47     24.10 o 
  -4  -3   8        9.87        0.41      7.39 o 
  -3  -3   8      616.60      570.90     21.06 o 
  -2  -3   8      102.49       90.27      9.95 o 
  -1  -3   8     1326.17     1352.42     32.32 o 
   0  -3   8       53.23       30.50      6.14 o 
   1  -3   8      946.72      907.04     23.78 o 
   2  -3   8      464.66      501.26     16.01 o 
   3  -3   8     1220.10     1195.33     26.27 o 
   4  -3   8        9.76        8.44      3.32 o 
   5  -3   8        0.00        9.63      5.52 o 
   6  -3   8      447.30      521.08     31.33 o 
   7  -3   8      101.68       88.76     11.69 o 
   8  -3   8       26.02       31.97      6.45 o 
   9  -3   8      417.94      358.11     16.88 o 
  10  -3   8     1821.67     1954.82     44.19 o 
  11  -3   8     1040.11      937.80     38.59 o 
  12  -3   8      591.85      645.09     33.70 o 
  13  -3   8        5.83        7.99     10.01 o 
  14  -3   8     1477.02     1587.87     55.88 o 
  15  -3   8       70.87       54.40     22.63 o 
  16  -3   8        0.33        3.48     17.84 o 
  17  -3   8       20.34       35.25     19.15 o 
 -11  -2   8       34.53       20.02     20.45 o 
 -10  -2   8      162.59      124.89     29.16 o 
  -9  -2   8       84.94       89.97     17.41 o 
  -8  -2   8        7.58       13.67     10.61 o 
  -7  -2   8        0.09        2.27      6.59 o 
  -6  -2   8       10.77        1.59      6.19 o 
  -5  -2   8       65.30       62.98      9.54 o 
  -4  -2   8      650.51      644.51     22.47 o 
  -3  -2   8      201.69      165.80     26.16 o 
  -2  -2   8     4038.88     3782.76     66.90 o 
  -1  -2   8      814.71      892.31     24.60 o 
   0  -2   8      162.68      170.67     11.07 o 
   1  -2   8      878.94      807.09     21.91 o 
   2  -2   8      320.39      331.22     15.27 o 
   3  -2   8      490.53      567.32     26.64 o 
   4  -2   8        3.62        4.58      3.56 o 
   5  -2   8     2091.82     2249.89     42.26 o 
   6  -2   8        2.84        1.57      3.38 o 
   7  -2   8      429.02      353.62     14.71 o 
   8  -2   8      646.20      652.82     20.70 o 
   9  -2   8       13.62       14.40      5.84 o 
  10  -2   8     1636.69     1539.66     37.68 o 
  11  -2   8      182.65      181.73     14.60 o 
  12  -2   8        1.99        1.21      6.53 o 
  13  -2   8     1427.87     1408.11     44.81 o 
  14  -2   8       15.38       13.71      9.85 o 
  15  -2   8        0.53       -0.34     10.88 o 
  16  -2   8       47.90       44.39     20.45 o 
  17  -2   8       18.27       27.42     18.71 o 
 -11  -1   8       19.06       48.74     24.80 o 
 -10  -1   8        0.37       -9.79      9.79 o 
  -9  -1   8      148.60      119.65     19.22 o 
  -8  -1   8       43.23       47.44     13.69 o 
  -7  -1   8      190.56      143.54     30.90 o 
  -6  -1   8     2912.52     2833.43     57.74 o 
  -5  -1   8        0.14        0.46      5.46 o 
  -4  -1   8      336.47      368.53     17.01 o 
  -3  -1   8        0.12        2.53      4.72 o 
  -2  -1   8        0.08        1.94      4.32 o 
  -1  -1   8      166.58      161.22     15.03 o 
   0  -1   8     2148.19     1997.05     39.73 o 
   1  -1   8      388.34      394.33     14.79 o 
   2  -1   8     1807.21     1853.58     43.34 o 
   3  -1   8      111.55      116.28      8.61 o 
   4  -1   8      147.43      190.17     10.30 o 
   5  -1   8        1.16        1.07      3.42 o 
   6  -1   8     5346.61     5365.95     85.16 o 
   7  -1   8     1119.16     1016.04     25.64 o 
   8  -1   8     1806.31     1812.92     38.88 o 
   9  -1   8      823.51      869.92     25.57 o 
  10  -1   8      916.56      859.60     26.31 o 
  11  -1   8        2.51       -7.76      9.11 o 
  12  -1   8       18.61       12.42      8.97 o 
  13  -1   8     1162.65     1121.28     33.91 o 
  14  -1   8       10.35       17.46     10.53 o 
  15  -1   8      115.41      111.42     19.36 o 
  16  -1   8        0.53       -6.05      8.73 o 
  17  -1   8      770.84      799.22     42.87 o 
 -12   0   8       49.22       40.91     23.06 o 
 -11   0   8      133.39      171.36     24.15 o 
 -10   0   8       22.52       30.19     13.50 o 
  -9   0   8      823.03      912.57     42.29 o 
  -8   0   8       15.84       15.79     11.20 o 
  -7   0   8      306.79      389.87     27.92 o 
  -6   0   8       71.81       66.01     13.19 o 
  -5   0   8        0.39       -0.29      5.11 o 
  -4   0   8     2466.14     2446.27     48.84 o 
  -3   0   8     1042.78     1034.80     26.95 o 
  -2   0   8      118.28       87.98      9.62 o 
  -1   0   8      142.75      171.35     11.72 o 
   0   0   8        0.07       -0.59      3.77 o 
   1   0   8      285.22      277.44     12.37 o 
   2   0   8       93.63      110.70      8.67 o 
   3   0   8       13.18       15.19      4.52 o 
   4   0   8     3179.82     2837.01     49.85 o 
   5   0   8       40.78       41.93     12.14 o 
   6   0   8      972.34      966.81     24.26 o 
   7   0   8      547.31      513.90     17.27 o 
   8   0   8     1879.84     1900.10     39.96 o 
   9   0   8       28.11       24.02      6.27 o 
  10   0   8      184.26      170.51     13.04 o 
  11   0   8      295.40      284.37     16.98 o 
  12   0   8      601.13      579.32     31.93 o 
  13   0   8      203.78      229.57     27.20 o 
  14   0   8        5.84        1.14      9.04 o 
  15   0   8      186.73      197.88     22.89 o 
  16   0   8      106.58       89.96     17.64 o 
  17   0   8      141.72      144.58     28.72 o 
 -12   1   8      245.31      271.98     44.82 o 
 -11   1   8       40.41       82.48     17.98 o 
 -10   1   8      742.96      787.91     71.58 o 
  -9   1   8      915.42      831.87     73.98 o 
  -8   1   8       54.90       74.94     15.35 o 
  -7   1   8      873.59      934.06     39.80 o 
  -6   1   8       70.25       83.32     14.31 o 
  -5   1   8        0.33        0.34      5.11 o 
  -4   1   8       94.89      111.58     12.86 o 
  -3   1   8     1930.89     1951.35     39.57 o 
  -2   1   8       62.03       50.02      6.43 o 
  -1   1   8        2.43       -3.14      3.14 o 
   0   1   8      155.90      145.86      9.45 o 
   1   1   8      975.95     1023.21     24.03 o 
   2   1   8     3042.68     2921.72     50.34 o 
   3   1   8     6305.09     6432.86     97.40 o 
   4   1   8     3286.05     3136.33     53.57 o 
   5   1   8      151.48      192.77     10.79 o 
   6   1   8      577.89      439.39     15.55 o 
   7   1   8      224.41      201.67     11.65 o 
   8   1   8       68.86       80.20      8.36 o 
   9   1   8      208.30      181.69     12.28 o 
  10   1   8      406.93      417.96     17.92 o 
  11   1   8       35.86       33.08      7.20 o 
  12   1   8      337.03      287.90     23.79 o 
  13   1   8        0.49        0.94      7.67 o 
  14   1   8      725.65      718.18     37.10 o 
  15   1   8       32.08       27.83     12.62 o 
  16   1   8       40.86       11.35     10.76 o 
  17   1   8       61.97       31.14     26.98 o 
 -12   2   8      158.29      200.87     26.92 o 
 -11   2   8      152.26      188.56     49.17 o 
 -10   2   8      620.22      679.65     44.82 o 
  -9   2   8     2384.15     2448.58     74.99 o 
  -8   2   8       40.87       29.90     13.71 o 
  -7   2   8     2076.98     2063.08     63.35 o 
  -6   2   8       56.05       46.75     11.82 o 
  -5   2   8       17.84       22.39      9.52 o 
  -4   2   8     1454.93     1368.69     30.72 o 
  -3   2   8      128.03      117.48      8.23 o 
  -2   2   8      461.60      477.99     15.74 o 
  -1   2   8      236.05      265.33     13.67 o 
   0   2   8     3572.82     3978.60     64.71 o 
   1   2   8     5838.15     5886.05     90.01 o 
   2   2   8     7345.88     7805.92    115.26 o 
   3   2   8      109.85      112.75      8.49 o 
   4   2   8      258.87      336.15     12.98 o 
   5   2   8     4318.57     4224.73     68.84 o 
   6   2   8        0.13        3.86      3.87 o 
   7   2   8      720.20      745.53     21.01 o 
   8   2   8      790.78      810.89     23.44 o 
   9   2   8       35.23       35.94      6.63 o 
  10   2   8      381.03      350.80     19.99 o 
  11   2   8      774.50      828.84     24.82 o 
  12   2   8      157.53      121.74     16.92 o 
  13   2   8      192.07      215.28     22.43 o 
  14   2   8      145.36      149.75     24.37 o 
  15   2   8       58.98       43.26     14.36 o 
  16   2   8      724.57      741.45     42.52 o 
  17   2   8        0.17       -4.36     10.14 o 
 -12   3   8      170.12      149.22     24.76 o 
 -11   3   8        2.71        3.48     11.39 o 
 -10   3   8      501.55      534.90     36.65 o 
  -9   3   8      346.77      325.85     29.11 o 
  -8   3   8      431.89      456.92     47.87 o 
  -7   3   8       84.27       77.17     15.21 o 
  -6   3   8     1749.96     1703.87     55.07 o 
  -5   3   8     1184.90     1083.41     45.04 o 
  -4   3   8     2103.80     2129.92     59.38 o 
  -3   3   8      350.55      371.74     23.07 o 
  -2   3   8      665.31      601.43     40.47 o 
  -1   3   8       79.69       83.43      8.34 o 
   0   3   8      798.08      726.96     28.46 o 
   1   3   8      718.29      734.92     18.99 o 
   2   3   8      248.29      246.95     13.79 o 
   3   3   8       52.88       34.41      5.51 o 
   4   3   8     1487.64     1554.60     31.94 o 
   5   3   8      789.77      722.48     19.68 o 
   6   3   8        5.77        1.44      3.58 o 
   7   3   8      108.08      110.17      8.92 o 
   8   3   8      380.05      389.54     19.78 o 
   9   3   8     3235.09     3240.38     58.39 o 
  10   3   8     1926.10     1871.19     39.52 o 
  11   3   8       41.11       22.48      9.17 o 
  12   3   8       45.77       52.15     12.13 o 
  13   3   8     1485.88     1577.73     63.32 o 
  14   3   8        0.13        8.46      9.38 o 
  15   3   8        6.18       13.57     11.10 o 
  16   3   8        1.28        2.89     10.03 o 
  17   3   8       53.81       73.75     16.89 o 
 -12   4   8      183.63      202.65     51.13 o 
 -11   4   8        1.00       11.44     14.36 o 
 -10   4   8        1.07        4.20     11.82 o 
  -9   4   8      239.24      258.67     35.25 o 
  -8   4   8      523.10      483.95     32.55 o 
  -7   4   8     1264.74     1322.90     95.52 o 
  -6   4   8     1336.60     1323.58     47.54 o 
  -5   4   8      144.50      140.32     22.41 o 
  -4   4   8      701.22      716.04     31.23 o 
  -3   4   8      649.72      663.88     64.84 o 
  -2   4   8      198.78      175.23     16.31 o 
  -1   4   8     1774.94     1800.23     51.35 o 
   0   4   8      206.46      184.07      8.15 o 
   1   4   8      261.85      307.17     11.63 o 
   2   4   8     1904.69     2064.99     38.63 o 
   3   4   8        7.63       11.89      4.27 o 
   4   4   8     1467.35     1451.05     46.82 o 
   5   4   8       68.40       74.68     11.24 o 
   6   4   8     3900.55     4193.60     68.88 o 
   7   4   8      521.11      470.54     15.77 o 
   8   4   8      607.43      548.33     37.12 o 
   9   4   8      365.92      374.69     14.29 o 
  10   4   8       65.96       64.45     15.23 o 
  11   4   8     2237.55     2106.01    130.55 o 
  12   4   8      245.73      258.70     23.83 o 
  13   4   8       12.49       13.22     10.28 o 
  14   4   8        4.93       16.09     10.88 o 
  15   4   8      266.80      291.75     28.00 o 
  16   4   8       26.65       24.25     12.55 o 
  17   4   8        0.09      -11.98     12.62 o 
 -12   5   8      173.90      209.59     27.23 o 
 -11   5   8      101.10      104.80     28.29 o 
 -10   5   8      274.08      295.55     29.08 o 
  -9   5   8      178.43      164.75     22.18 o 
  -8   5   8      250.98      307.17     28.29 o 
  -7   5   8      192.30      216.84     23.39 o 
  -6   5   8     1246.22     1143.55     44.14 o 
  -5   5   8     1099.11     1073.70     41.56 o 
  -4   5   8      621.62      684.31     31.38 o 
  -3   5   8       73.14       70.13     12.15 o 
  -2   5   8        0.69        2.56      5.20 o 
  -1   5   8      423.59      467.94     22.89 o 
   0   5   8      260.64      262.73     11.82 o 
   1   5   8      671.78      779.28     30.24 o 
   2   5   8     2640.34     2844.72     63.20 o 
   3   5   8     1252.01     1419.98     30.45 o 
   4   5   8     3710.60     3829.52     63.89 o 
   5   5   8      236.85      286.98     12.29 o 
   6   5   8     1275.85     1140.13     33.13 o 
   7   5   8      456.25      441.13     20.79 o 
   8   5   8       32.27       43.05      5.46 o 
   9   5   8      953.88      883.75     34.16 o 
  10   5   8     1709.32     1691.24     52.16 o 
  11   5   8     3419.78     3276.68     83.99 o 
  12   5   8      461.67      510.02     49.83 o 
  13   5   8      260.56      272.41     26.13 o 
  14   5   8       67.92       61.48     14.58 o 
  15   5   8      190.36      162.11     25.24 o 
  16   5   8      421.23      474.39     36.44 o 
  17   5   8      172.50      148.14     23.33 o 
 -12   6   8      117.16      111.43     22.46 o 
 -11   6   8       16.24       31.72     15.23 o 
 -10   6   8       71.21       40.72     15.48 o 
  -9   6   8       40.12       48.96     14.77 o 
  -8   6   8      319.18      309.81     28.36 o 
  -7   6   8      215.75      227.17     23.91 o 
  -6   6   8       73.32       70.95     18.93 o 
  -5   6   8      807.56      803.32     35.69 o 
  -4   6   8     1778.77     1671.62     52.31 o 
  -3   6   8      824.31      842.91     46.13 o 
  -2   6   8      279.62      242.35     19.38 o 
  -1   6   8      140.63      179.23     16.61 o 
   0   6   8     5560.12     5712.73     88.53 o 
   1   6   8       55.27       62.39      6.25 o 
   2   6   8      622.04      613.44     18.15 o 
   3   6   8     3479.09     3515.27     60.22 o 
   4   6   8      118.57      129.39      9.59 o 
   5   6   8      266.11      237.25     12.03 o 
   6   6   8      315.53      377.25     14.14 o 
   7   6   8      285.88      265.76     11.80 o 
   8   6   8      610.39      586.10     26.68 o 
   9   6   8        3.61       -5.95      5.95 o 
  10   6   8       19.47       15.13      8.99 o 
  11   6   8      590.70      506.20     40.69 o 
  12   6   8       60.44       56.12     13.05 o 
  13   6   8       37.72       35.32     12.26 o 
  14   6   8     1288.37     1294.71     51.69 o 
  15   6   8      288.15      221.05     36.55 o 
  16   6   8        8.22       11.11     11.95 o 
  17   6   8       28.07       44.43     19.58 o 
 -11   7   8       41.13       36.45     16.61 o 
 -10   7   8      118.31      158.26     22.89 o 
  -9   7   8       82.23       94.34     32.85 o 
  -8   7   8      703.94      692.27     62.23 o 
  -7   7   8       29.02       22.46     18.93 o 
  -6   7   8        3.99        8.89      9.20 o 
  -5   7   8      863.25      802.19     36.46 o 
  -4   7   8      326.90      314.98     24.45 o 
  -3   7   8     1407.44     1370.23     79.63 o 
  -2   7   8       22.68       27.64      9.14 o 
  -1   7   8      366.47      360.58     18.01 o 
   0   7   8       12.64       15.49      6.73 o 
   1   7   8     1739.79     1731.94     35.64 o 
   2   7   8       33.29       29.14      5.86 o 
   3   7   8      327.65      347.40     27.05 o 
   4   7   8      456.14      442.38     27.14 o 
   5   7   8      162.08      151.40     10.55 o 
   6   7   8      231.49      245.90     12.24 o 
   7   7   8      331.33      342.35     13.46 o 
   8   7   8      280.63      322.66     41.12 o 
   9   7   8      448.38      405.65     26.28 o 
  10   7   8     1058.66      995.73     40.00 o 
  11   7   8      705.78      628.54     32.27 o 
  12   7   8     1376.29     1189.94    125.33 o 
  13   7   8      426.85      359.32     30.14 o 
  14   7   8       86.23      118.20     19.69 o 
  15   7   8       13.90       19.88     12.34 o 
  16   7   8     1544.12     1464.01     60.39 o 
 -11   8   8      185.71      188.57     26.24 o 
 -10   8   8        9.39       -3.54     10.65 o 
  -9   8   8      440.67      459.29     36.00 o 
  -8   8   8       97.03      109.02     19.01 o 
  -7   8   8      642.82      648.35     37.96 o 
  -6   8   8       17.68        6.56     15.88 o 
  -5   8   8      528.43      521.36     49.61 o 
  -4   8   8      224.00      261.80     23.83 o 
  -3   8   8      556.66      501.65     27.87 o 
  -2   8   8      583.27      550.01     27.85 o 
  -1   8   8     2455.34     2556.26     83.21 o 
   0   8   8       34.79       59.68      7.37 o 
   1   8   8     3241.21     3075.40     55.92 o 
   2   8   8      753.28      770.24     31.80 o 
   3   8   8        0.64        5.53      4.35 o 
   4   8   8      106.76      123.08     10.35 o 
   5   8   8       39.84       53.19      7.22 o 
   6   8   8      280.86      315.39     14.65 o 
   7   8   8     3318.94     3351.39     95.08 o 
   8   8   8      150.20      145.66     17.29 o 
   9   8   8       29.05       22.22     16.10 o 
  10   8   8      438.38      393.42     27.96 o 
  11   8   8        7.34       11.51      9.60 o 
  12   8   8      158.48      149.31     19.80 o 
  13   8   8       27.92       20.34     11.64 o 
  14   8   8      739.62      834.87     42.86 o 
  15   8   8       11.01       -4.57     10.15 o 
  16   8   8       63.76       77.10     18.43 o 
 -11   9   8        0.79       -1.50     18.49 o 
 -10   9   8      337.48      311.93     32.60 o 
  -9   9   8        4.70       -0.92      9.83 o 
  -8   9   8       15.88        8.23     11.82 o 
  -7   9   8       19.37       -3.25     19.80 o 
  -6   9   8       43.91       51.73     13.84 o 
  -5   9   8      169.74      140.85     19.19 o 
  -4   9   8      384.10      305.78     34.60 o 
  -3   9   8     1753.65     1679.74     76.15 o 
  -2   9   8      488.62      472.48     28.15 o 
  -1   9   8       93.27      111.66      9.40 o 
   0   9   8      383.50      413.40     27.80 o 
   1   9   8      169.82      163.14     11.74 o 
   2   9   8     2488.69     2454.97     48.85 o 
   3   9   8     1942.02     1841.34     40.03 o 
   4   9   8       77.11       65.25      8.44 o 
   5   9   8      860.69      926.20     26.15 o 
   6   9   8       28.35       16.85      6.00 o 
   7   9   8      301.74      228.74     29.16 o 
   8   9   8      353.07      350.04     51.35 o 
   9   9   8     1284.52     1210.40     45.35 o 
  10   9   8      203.91      227.46     22.80 o 
  11   9   8      205.72      204.58     23.23 o 
  12   9   8       69.99       89.17     32.42 o 
  13   9   8      741.18      735.76     40.52 o 
  14   9   8        2.44       -8.78      8.78 o 
  15   9   8       31.57       31.55     12.92 o 
  16   9   8       76.52       96.57     19.97 o 
 -10  10   8        4.32        8.27     13.37 o 
  -9  10   8       65.71       60.19     17.33 o 
  -8  10   8       15.50       21.84     12.88 o 
  -7  10   8        0.21      -10.01     10.01 o 
  -6  10   8      274.19      259.72     26.82 o 
  -5  10   8      423.80      386.39     34.16 o 
  -4  10   8      590.51      576.82     33.88 o 
  -3  10   8     3055.17     2860.93     77.17 o 
  -2  10   8      589.98      583.72     30.08 o 
  -1  10   8       17.70       27.85      9.54 o 
   0  10   8      199.70      208.68     13.44 o 
   1  10   8      638.84      661.34     22.33 o 
   2  10   8     2914.52     2849.44     55.63 o 
   3  10   8      557.68      566.19     20.83 o 
   4  10   8     1300.47     1199.31     50.36 o 
   5  10   8       23.49       26.30      7.53 o 
   6  10   8     3815.41     3762.54     89.32 o 
   7  10   8      155.16      164.65     18.83 o 
   8  10   8       33.43       31.63     11.27 o 
   9  10   8      147.82      168.05     19.85 o 
  10  10   8      307.96      309.35     41.78 o 
  11  10   8      340.75      284.13     27.22 o 
  12  10   8     1362.69     1291.36     64.40 o 
  13  10   8       35.83       30.27     13.98 o 
  14  10   8       13.00       12.37     11.81 o 
  15  10   8       56.02       58.87     16.77 o 
 -10  11   8       17.81       -1.17     15.45 o 
  -9  11   8       21.35       -1.62     13.27 o 
  -8  11   8       12.76       21.83     13.88 o 
  -7  11   8      171.24      174.81     23.60 o 
  -6  11   8      475.64      467.06     34.75 o 
  -5  11   8      103.26      124.15     19.36 o 
  -4  11   8       58.96       43.47     27.63 o 
  -3  11   8       10.84        9.48      9.04 o 
  -2  11   8        2.69       -0.87      8.31 o 
  -1  11   8       16.78       14.26     10.08 o 
   0  11   8      229.85      230.10     15.01 o 
   1  11   8      117.22      134.36     12.51 o 
   2  11   8      502.98      430.89     19.61 o 
   3  11   8       82.89       94.56     11.04 o 
   4  11   8     1127.98     1093.51     31.20 o 
   5  11   8      268.13      264.35     16.77 o 
   6  11   8     1000.61      971.98     42.43 o 
   7  11   8      200.48      214.26     60.71 o 
   8  11   8      275.49      292.17     32.42 o 
   9  11   8       74.94       69.84     14.99 o 
  10  11   8        1.18       -4.24      8.47 o 
  11  11   8       90.68       56.73     15.47 o 
  12  11   8      266.56      250.00     44.60 o 
  13  11   8       22.57       10.80     12.08 o 
  14  11   8       88.51       98.03     20.07 o 
  -9  12   8       23.47        2.95     13.26 o 
  -8  12   8        1.78      -10.71     10.71 o 
  -7  12   8      330.44      277.42     30.46 o 
  -6  12   8      196.72      194.07     24.12 o 
  -5  12   8      588.49      660.61     39.34 o 
  -4  12   8      284.56      311.73     55.48 o 
  -3  12   8      120.22       81.80     31.55 o 
  -2  12   8       22.65       27.53     11.54 o 
  -1  12   8      250.29      218.76     21.74 o 
   0  12   8       90.21       77.21     10.52 o 
   1  12   8       42.93       45.98      8.87 o 
   2  12   8      910.13      832.20     35.84 o 
   3  12   8     2369.32     2149.10     88.76 o 
   4  12   8        7.30        5.78      6.64 o 
   5  12   8      342.72      308.11     24.80 o 
   6  12   8       19.50       17.13     10.03 o 
   7  12   8       48.26       69.59     14.14 o 
   8  12   8      510.56      508.52     34.16 o 
   9  12   8      106.39      146.78     20.59 o 
  10  12   8      490.61      548.98     44.60 o 
  11  12   8       62.04       82.03     32.20 o 
  12  12   8        9.40       12.57     11.82 o 
  13  12   8      295.10      273.44     36.34 o 
  14  12   8        6.53        6.22     14.36 o 
  -8  13   8      445.21      599.32     88.77 o 
  -7  13   8      912.55     1010.85     49.07 o 
  -6  13   8       52.05       42.94     15.48 o 
  -5  13   8       24.60       35.54     13.84 o 
  -4  13   8       41.37       47.65     14.15 o 
  -3  13   8       21.07        3.33      9.69 o 
  -2  13   8      311.95      240.43     24.14 o 
  -1  13   8      533.17      514.57     31.93 o 
   0  13   8      523.29      541.81     22.95 o 
   1  13   8      189.79      148.47     23.30 o 
   2  13   8     1080.47     1067.06     32.89 o 
   3  13   8      383.80      325.55     19.80 o 
   4  13   8      143.87      136.34     13.97 o 
   5  13   8      146.30      174.14     28.07 o 
   6  13   8        5.43       -7.89      7.89 o 
   7  13   8      179.18      175.67     22.15 o 
   8  13   8      131.18      127.48     23.06 o 
   9  13   8       61.84       58.92     24.80 o 
  10  13   8       32.55        8.71     11.99 o 
  11  13   8      203.10      197.22     25.40 o 
  12  13   8       33.85       30.48     14.58 o 
  13  13   8      129.87      191.35     49.17 o 
  -7  14   8        1.17       12.94     19.15 o 
  -6  14   8      174.50      153.72     42.21 o 
  -5  14   8      155.71      184.32     24.84 o 
  -4  14   8       35.33       37.24     14.25 o 
  -3  14   8       93.81       81.91     16.97 o 
  -2  14   8       96.45       80.98     16.08 o 
  -1  14   8       70.11       85.42     19.36 o 
   0  14   8      225.29      189.55     28.50 o 
   1  14   8      897.22      926.28     31.20 o 
   2  14   8        0.26        3.55      7.11 o 
   3  14   8       21.29       32.46      9.48 o 
   4  14   8       47.98       53.63     13.94 o 
   5  14   8      501.02      507.42     32.55 o 
   6  14   8      261.45      276.24     26.46 o 
   7  14   8       18.32        5.46     14.14 o 
   8  14   8      104.04       98.48     18.92 o 
   9  14   8      156.09      168.34     23.77 o 
  10  14   8        0.93       -4.60     15.23 o 
  11  14   8       37.37       29.48     15.12 o 
  12  14   8      113.98      102.53     20.99 o 
  -6  15   8      158.74      146.65     35.68 o 
  -5  15   8        4.43       24.14     13.17 o 
  -4  15   8       22.55       38.95     20.24 o 
  -3  15   8      107.76      116.44     20.28 o 
  -2  15   8       42.68       24.95     12.39 o 
  -1  15   8      138.73      114.88     18.83 o 
   0  15   8      148.89      138.57     20.15 o 
   1  15   8       18.92        5.90      8.08 o 
   2  15   8      142.40      158.55     16.30 o 
   3  15   8      407.53      402.99     23.62 o 
   4  15   8       33.05       26.57     18.49 o 
   5  15   8      160.70      166.07     50.70 o 
   6  15   8       43.20       47.32     14.90 o 
   7  15   8     1338.64     1487.98     57.66 o 
   8  15   8        0.09       -1.33     11.31 o 
   9  15   8       34.45       16.22     16.97 o 
  10  15   8       97.68      150.18     23.95 o 
  -4  16   8       72.35       79.63     29.16 o 
  -3  16   8       33.01       44.82     24.37 o 
  -2  16   8      407.22      388.68     32.40 o 
  -1  16   8      440.01      404.24     32.27 o 
   0  16   8        7.14       35.71     13.75 o 
   1  16   8      313.10      336.27     29.15 o 
   2  16   8       28.97       46.30     13.48 o 
   3  16   8       87.16       85.90     35.25 o 
   4  16   8        4.19       12.10     13.27 o 
   5  16   8      641.67      674.00     53.31 o 
   6  16   8       29.06       39.09     15.30 o 
   7  16   8      650.86      723.47     44.15 o 
   8  16   8       11.71       14.11     14.00 o 
   9  16   8       76.53       70.46     20.14 o 
  -2  17   8        4.31      -17.84     17.84 o 
  -1  17   8      685.24      729.33     63.97 o 
   0  17   8      258.87      276.33     42.21 o 
   1  17   8      185.24      179.72     34.81 o 
   2  17   8       53.84       75.67     16.75 o 
   3  17   8      485.74      563.95     44.60 o 
   4  17   8        6.31       16.45     14.00 o 
   5  17   8       52.51       42.41     15.48 o 
   6  17   8      238.20      319.69     32.27 o 
   7  17   8        5.37        2.46     13.36 o 
   0 -12   9      240.72      207.28     27.20 o 
   1 -12   9      112.13      136.95     40.25 o 
   2 -12   9        5.95        0.20     11.06 o 
   3 -12   9        8.77        3.88     11.89 o 
   4 -12   9      360.42      436.13     45.47 o 
   5 -12   9        0.34        3.83     12.88 o 
   6 -12   9      124.16      114.89     21.61 o 
   7 -12   9      588.26      684.33     47.03 o 
  -3 -11   9        3.42       -7.70     12.08 o 
  -2 -11   9      364.17      441.41     36.31 o 
  -1 -11   9      699.86      718.32     99.65 o 
   0 -11   9      590.02      628.91     56.35 o 
   1 -11   9        7.89        4.25     15.88 o 
   2 -11   9      516.29      589.81     40.56 o 
   3 -11   9       77.08       51.38     19.80 o 
   4 -11   9       19.51       15.16     13.07 o 
   5 -11   9      122.38       88.03     19.49 o 
   6 -11   9        6.94       49.23     15.99 o 
   7 -11   9      169.33      194.54     26.41 o 
   8 -11   9       58.54       54.71     17.98 o 
   9 -11   9      424.14      361.73     35.68 o 
  10 -11   9        7.56        9.30     13.44 o 
  -4 -10   9       14.61       22.38     13.50 o 
  -3 -10   9       23.07       18.91     12.39 o 
  -2 -10   9       88.45       80.81     23.06 o 
  -1 -10   9        6.19       -2.72     10.45 o 
   0 -10   9      123.71      111.76     19.99 o 
   1 -10   9       24.77       24.29     12.44 o 
   2 -10   9       11.56       -3.34     11.53 o 
   3 -10   9      247.13      199.32     24.77 o 
   4 -10   9     2239.98     2327.93     75.69 o 
   5 -10   9      208.04      172.15     25.24 o 
   6 -10   9      313.47      281.70     29.36 o 
   7 -10   9      323.40      384.58     61.36 o 
   8 -10   9       58.68       71.15     17.37 o 
   9 -10   9        2.68       12.58     11.19 o 
  10 -10   9       54.10       62.88     17.23 o 
  11 -10   9       38.77       27.20     16.31 o 
  -6  -9   9        7.49       11.31     16.97 o 
  -5  -9   9      100.44      107.27     26.33 o 
  -4  -9   9      124.50      111.64     19.22 o 
  -3  -9   9       98.74      107.56     25.46 o 
  -2  -9   9       78.35       68.29     15.67 o 
  -1  -9   9      233.46      227.03     25.01 o 
   0  -9   9       51.73       35.43     13.22 o 
   1  -9   9        1.19        6.43      9.83 o 
   2  -9   9      404.09      356.87     30.46 o 
   3  -9   9     1739.27     1682.82     82.90 o 
   4  -9   9      192.75      164.13     50.04 o 
   5  -9   9       95.84       68.63     16.17 o 
   6  -9   9      273.30      272.88     27.57 o 
   7  -9   9      421.53      417.05     34.14 o 
   8  -9   9       46.15       51.29     18.28 o 
   9  -9   9       30.44       17.92     13.05 o 
  10  -9   9       53.37       67.41     17.23 o 
  11  -9   9      144.27      148.67     23.91 o 
  12  -9   9      365.81      379.00     61.79 o 
  -7  -8   9        1.52        7.83     16.54 o 
  -6  -8   9       22.50       63.53     22.19 o 
  -5  -8   9      154.85      169.30     37.64 o 
  -4  -8   9       44.05       49.20     14.14 o 
  -3  -8   9        1.15        3.58      9.97 o 
  -2  -8   9       52.16       43.50     13.26 o 
  -1  -8   9      452.11      406.14     30.73 o 
   0  -8   9        7.07       12.28      9.79 o 
   1  -8   9      636.66      542.27     34.15 o 
   2  -8   9       83.73       82.86     15.79 o 
   3  -8   9     1384.93     1268.70     49.06 o 
   4  -8   9      509.88      492.93     33.22 o 
   5  -8   9      786.77      753.38     37.69 o 
   6  -8   9      102.08      107.14     20.24 o 
   7  -8   9      295.30      299.50     28.15 o 
   8  -8   9      162.24      151.71     21.30 o 
   9  -8   9       12.36       11.78     11.37 o 
  10  -8   9        0.88        6.87     12.18 o 
  11  -8   9      613.48      639.22     41.79 o 
  12  -8   9       22.79       36.68     14.86 o 
  13  -8   9      114.30      144.25     23.83 o 
  -7  -7   9       29.07       65.27     21.76 o 
  -6  -7   9      522.27      567.56     35.23 o 
  -5  -7   9       25.50        9.14     10.59 o 
  -4  -7   9      136.10      169.11     29.37 o 
  -3  -7   9      262.99      255.41     24.45 o 
  -2  -7   9      204.50      203.68     22.27 o 
  -1  -7   9      550.07      595.47     36.34 o 
   0  -7   9      282.49      302.57     26.00 o 
   1  -7   9      241.14      223.35     29.16 o 
   2  -7   9       98.75      122.28     17.59 o 
   3  -7   9      360.95      311.58     25.99 o 
   4  -7   9      892.57      854.18     38.15 o 
   5  -7   9      243.22      227.12     23.22 o 
   6  -7   9        0.72       -2.47      8.04 o 
   7  -7   9      106.22       90.56     16.05 o 
   8  -7   9        2.39        3.86     10.00 o 
   9  -7   9     3023.37     3095.10     87.21 o 
  10  -7   9      558.25      538.81     64.19 o 
  11  -7   9       32.97       53.23     15.07 o 
  12  -7   9      284.25      268.61     28.61 o 
  13  -7   9       76.80       84.74     27.63 o 
  14  -7   9      104.04      128.63     22.61 o 
  -8  -6   9      187.52      154.92     30.90 o 
  -7  -6   9      623.23      612.27     35.84 o 
  -6  -6   9      302.58      316.34     21.80 o 
  -5  -6   9        0.03       11.86      8.27 o 
  -4  -6   9     1317.37     1300.80     37.71 o 
  -3  -6   9        4.20       -0.81     10.04 o 
  -2  -6   9       76.73       85.73     14.61 o 
  -1  -6   9        1.43       -6.30      6.30 o 
   0  -6   9        1.37       -6.06      6.06 o 
   1  -6   9        0.93        4.55     10.44 o 
   2  -6   9      117.06      102.86     15.47 o 
   3  -6   9       11.86        4.08      7.93 o 
   4  -6   9       80.31       87.67     14.50 o 
   5  -6   9       81.10       64.58     12.88 o 
   6  -6   9      371.73      396.86     28.30 o 
   7  -6   9     1509.56     1536.93     77.46 o 
   8  -6   9      817.76      755.47     38.29 o 
   9  -6   9      224.23      278.23     32.42 o 
  10  -6   9        0.57        3.01     10.14 o 
  11  -6   9     1092.15     1077.86     46.77 o 
  12  -6   9       27.09       33.86     14.36 o 
  13  -6   9      251.20      274.16     31.55 o 
  14  -6   9       88.16      121.95     42.86 o 
  15  -6   9       60.60       63.50     18.93 o 
  -9  -5   9        0.44       -7.40     15.67 o 
  -8  -5   9       88.93       76.52     17.41 o 
  -7  -5   9        8.95       10.53      8.81 o 
  -6  -5   9       33.48       26.95     10.29 o 
  -5  -5   9     2972.80     3097.28     65.41 o 
  -4  -5   9       11.60       18.36      7.60 o 
  -3  -5   9       10.09        6.33      7.53 o 
  -2  -5   9      404.94      416.64     19.72 o 
  -1  -5   9       24.81       42.40      7.88 o 
   0  -5   9       12.27       15.15      6.01 o 
   1  -5   9       40.60       29.70      9.83 o 
   2  -5   9      853.84      890.41     82.46 o 
   3  -5   9        7.53        0.68      7.06 o 
   4  -5   9      861.70      790.19     37.64 o 
   5  -5   9       66.22       57.17     12.20 o 
   6  -5   9     1681.92     1770.77     55.23 o 
   7  -5   9      518.93      529.36     30.90 o 
   8  -5   9      526.37      507.00     31.06 o 
   9  -5   9      188.38      153.82     19.54 o 
  10  -5   9     1825.23     1902.33     73.98 o 
  11  -5   9        2.24       -7.56      8.77 o 
  12  -5   9      321.34      354.68     30.00 o 
  13  -5   9      239.55      246.11     26.44 o 
  14  -5   9        0.88        5.95     11.68 o 
  15  -5   9      126.84      167.29     23.50 o 
  16  -5   9        2.12       30.46     22.19 o 
 -10  -4   9       43.27       70.06     26.54 o 
  -9  -4   9      148.25      135.77     30.90 o 
  -8  -4   9      437.30      497.96     33.74 o 
  -7  -4   9     2080.56     1965.31     63.08 o 
  -6  -4   9      128.09      143.86     14.82 o 
  -5  -4   9      160.51      149.85     14.59 o 
  -4  -4   9      128.87      123.83     13.07 o 
  -3  -4   9       27.19       20.68      7.11 o 
  -2  -4   9       17.08       12.66      6.68 o 
  -1  -4   9      229.27      228.68     19.64 o 
   0  -4   9      178.98      148.36     17.96 o 
   1  -4   9      135.88      135.70     10.34 o 
   2  -4   9       80.64      137.47     13.24 o 
   3  -4   9      507.30      361.91     30.03 o 
   4  -4   9      618.54      644.07     29.53 o 
   5  -4   9      287.09      251.88     21.48 o 
   6  -4   9        0.25       -2.38      6.92 o 
   7  -4   9      372.12      361.93     25.23 o 
   8  -4   9      385.26      384.92     26.46 o 
   9  -4   9      329.52      307.50     24.92 o 
  10  -4   9      926.38      925.23     39.50 o 
  11  -4   9      139.34      158.35     20.14 o 
  12  -4   9       64.92       69.00     15.52 o 
  13  -4   9      425.91      517.44     34.75 o 
  14  -4   9      832.11      894.09     59.40 o 
  15  -4   9        3.59       13.27     12.00 o 
  16  -4   9       12.78       13.93     18.28 o 
 -10  -3   9        9.94       13.93     18.71 o 
  -9  -3   9       78.83       91.54     18.21 o 
  -8  -3   9      433.98      441.25     32.07 o 
  -7  -3   9       43.42       57.67     14.59 o 
  -6  -3   9       45.43       44.87      9.82 o 
  -5  -3   9       96.71       79.88     11.02 o 
  -4  -3   9       26.80       40.14      8.66 o 
  -3  -3   9       14.34       16.87      7.04 o 
  -2  -3   9     1573.71     1554.93     37.58 o 
  -1  -3   9      109.53       80.74     12.47 o 
   0  -3   9      916.46      899.24     25.63 o 
   1  -3   9     5071.54     5072.52     84.01 o 
   2  -3   9      225.89      237.15     16.20 o 
   3  -3   9       33.87       29.04      5.12 o 
   4  -3   9      123.25      156.70      9.32 o 
   5  -3   9       83.57       78.59     10.93 o 
   6  -3   9      751.43      779.12     26.11 o 
   7  -3   9        0.33       -5.87      5.87 o 
   8  -3   9      163.06      170.16     18.15 o 
   9  -3   9      351.98      345.34     24.87 o 
  10  -3   9       11.26       13.47      9.48 o 
  11  -3   9      892.29      842.80     37.45 o 
  12  -3   9     1941.38     2038.37     63.33 o 
  13  -3   9      941.37      947.71     84.20 o 
  14  -3   9      149.67      143.36     30.90 o 
  15  -3   9       26.58       36.99     20.02 o 
  16  -3   9      916.24      973.02     67.89 o 
 -10  -2   9        6.53       28.29     20.45 o 
  -9  -2   9      215.63      215.30     24.76 o 
  -8  -2   9       49.84       40.47     13.23 o 
  -7  -2   9      108.60      140.84     24.15 o 
  -6  -2   9       25.38       27.83     12.40 o 
  -5  -2   9      367.47      322.86     20.42 o 
  -4  -2   9     1733.05     1705.60     40.84 o 
  -3  -2   9      124.67      139.17     12.58 o 
  -2  -2   9     2415.73     2398.22     49.33 o 
  -1  -2   9      189.88      185.90     13.31 o 
   0  -2   9     2662.16     2605.81     50.47 o 
   1  -2   9     4488.30     4782.05     79.38 o 
   2  -2   9     3126.29     3163.44     56.72 o 
   3  -2   9      517.76      501.95     16.78 o 
   4  -2   9     1447.81     1581.46     33.59 o 
   5  -2   9       28.69       18.47      4.91 o 
   6  -2   9     1042.23     1070.87     26.24 o 
   7  -2   9      339.05      310.05     14.17 o 
   8  -2   9       19.62       25.64      6.21 o 
   9  -2   9       16.10       15.31      5.99 o 
  10  -2   9       81.86       96.79     14.81 o 
  11  -2   9     2056.99     2056.15     47.08 o 
  12  -2   9      163.95      159.45     14.81 o 
  13  -2   9      925.62      927.61     40.18 o 
  14  -2   9      444.93      439.08     47.43 o 
  15  -2   9      735.93      827.68     59.62 o 
  16  -2   9       19.89       33.07     21.32 o 
  17  -2   9       55.63       66.58     24.37 o 
 -11  -1   9       77.48       53.52     24.80 o 
 -10  -1   9      120.61      136.72     21.68 o 
  -9  -1   9        7.69       30.79     13.63 o 
  -8  -1   9        4.96       -7.73      7.73 o 
  -7  -1   9      212.04      276.48     47.22 o 
  -6  -1   9      113.15      134.03     25.24 o 
  -5  -1   9       25.25       18.60      7.36 o 
  -4  -1   9     2768.02     2707.28     54.65 o 
  -3  -1   9      444.81      415.93     18.53 o 
  -2  -1   9    11917.65    11666.47    172.98 o 
  -1  -1   9      499.19      464.57     26.42 o 
   0  -1   9      326.30      381.46     15.85 o 
   1  -1   9      146.78      142.80     10.70 o 
   2  -1   9        4.85       -2.90      3.41 o 
   3  -1   9      820.23      877.12     28.89 o 
   4  -1   9      994.41      943.76     29.41 o 
   5  -1   9        4.74       -3.00      3.56 o 
   6  -1   9      550.23      563.73     18.05 o 
   7  -1   9     1138.05     1015.00     26.17 o 
   8  -1   9      476.70      436.75     22.73 o 
   9  -1   9      802.06      800.60     37.31 o 
  10  -1   9     1184.87     1152.67     31.58 o 
  11  -1   9       48.89       46.99      9.10 o 
  12  -1   9      416.05      390.67     20.70 o 
  13  -1   9     1300.29     1281.47     37.03 o 
  14  -1   9        6.16        1.38     10.01 o 
  15  -1   9        4.96        9.54     10.89 o 
  16  -1   9       91.96       75.72     23.93 o 
  17  -1   9       47.19       56.14     21.76 o 
 -11   0   9        6.14        2.61     17.41 o 
 -10   0   9      465.60      512.21     40.03 o 
  -9   0   9      187.53      169.18     23.22 o 
  -8   0   9      150.03      164.27     21.69 o 
  -7   0   9      555.72      529.56     33.39 o 
  -6   0   9      145.50      168.42     20.25 o 
  -5   0   9      229.87      211.71     21.08 o 
  -4   0   9        0.46       -1.89      4.80 o 
  -3   0   9     3225.27     3058.36     67.09 o 
  -2   0   9      988.25     1015.60     27.00 o 
  -1   0   9       79.62       74.72     14.90 o 
   0   0   9        4.61        1.84      3.83 o 
   1   0   9      870.32      936.53     24.39 o 
   2   0   9     1881.40     1784.67     36.63 o 
   3   0   9      465.79      570.09     17.92 o 
   4   0   9        1.13        0.72      3.87 o 
   5   0   9      291.75      356.14     22.62 o 
   6   0   9     6505.68     6290.75     98.36 o 
   7   0   9       66.40       74.26      9.06 o 
   8   0   9      348.00      349.08     15.46 o 
   9   0   9     1811.58     1814.77     40.33 o 
  10   0   9       46.80       44.99      8.65 o 
  11   0   9       32.82       25.76      7.58 o 
  12   0   9       69.39       60.72     13.39 o 
  13   0   9      475.60      439.32     39.16 o 
  14   0   9       20.19       23.03     10.88 o 
  15   0   9      126.97      138.92     19.58 o 
  16   0   9       17.74       16.36     14.80 o 
  17   0   9      637.56      611.93     39.65 o 
 -11   1   9       85.58      111.57     21.68 o 
 -10   1   9      570.58      682.79     89.21 o 
  -9   1   9      582.06      619.70     70.28 o 
  -8   1   9      625.20      611.00     36.96 o 
  -7   1   9      135.99       95.98     16.62 o 
  -6   1   9       10.07        1.24      9.38 o 
  -5   1   9      495.41      452.61     28.43 o 
  -4   1   9      574.01      572.65     19.89 o 
  -3   1   9      456.37      465.83     24.36 o 
  -2   1   9      545.61      529.70     26.69 o 
  -1   1   9      159.44      142.27     10.12 o 
   0   1   9       27.44       11.49      4.53 o 
   1   1   9      288.56      348.60     16.93 o 
   2   1   9     3380.69     3720.32     62.81 o 
   3   1   9      647.52      643.81     18.98 o 
   4   1   9     8142.86     8292.01    123.70 o 
   5   1   9     4910.06     4672.59     76.07 o 
   6   1   9      250.18      229.44     17.36 o 
   7   1   9     2972.70     2971.68    102.05 o 
   8   1   9      749.36      667.62     21.05 o 
   9   1   9       14.29        7.14      5.05 o 
  10   1   9        3.79        2.34      5.25 o 
  11   1   9        7.64       14.08      6.27 o 
  12   1   9      795.45      760.20     37.64 o 
  13   1   9       41.40       49.76     10.71 o 
  14   1   9       10.01        8.25      9.66 o 
  15   1   9      237.63      267.98     27.42 o 
  16   1   9      503.52      537.29     36.68 o 
  17   1   9      113.05      119.81     20.45 o 
 -11   2   9       12.63       28.31     15.38 o 
 -10   2   9       38.07       26.17     23.50 o 
  -9   2   9       29.16       39.55     14.37 o 
  -8   2   9       70.77       84.27     16.85 o 
  -7   2   9      312.72      360.52     31.11 o 
  -6   2   9      115.65      167.15     30.24 o 
  -5   2   9      261.61      279.63     23.95 o 
  -4   2   9       78.78       71.88     12.92 o 
  -3   2   9      213.01      206.74     22.16 o 
  -2   2   9      290.55      332.87     13.53 o 
  -1   2   9       41.53       59.12     11.68 o 
   0   2   9        5.35        7.14      3.75 o 
   1   2   9      183.10      174.42     16.90 o 
   2   2   9       14.33        7.68      4.34 o 
   3   2   9    17783.79    17369.35    242.86 o 
   4   2   9        5.64        0.97      3.78 o 
   5   2   9     1102.95     1262.77     29.05 o 
   6   2   9     1715.87     1722.65     36.22 o 
   7   2   9      104.20       85.76      8.65 o 
   8   2   9     1055.49     1094.01     27.89 o 
   9   2   9      196.04      168.41     12.21 o 
  10   2   9      213.23      223.16     14.11 o 
  11   2   9      516.88      501.78     30.68 o 
  12   2   9     1519.63     1437.91     49.40 o 
  13   2   9      389.53      417.84     29.42 o 
  14   2   9       77.83       83.70     24.59 o 
  15   2   9       42.94       26.17     11.46 o 
  16   2   9        1.64        4.25      9.72 o 
  17   2   9        2.72        2.30     10.89 o 
 -11   3   9        0.46        9.62     13.36 o 
 -10   3   9        1.08        7.88     15.23 o 
  -9   3   9       23.64       37.39     14.11 o 
  -8   3   9       91.65       97.50     17.84 o 
  -7   3   9      594.84      652.87     48.09 o 
  -6   3   9        6.09        7.74      9.35 o 
  -5   3   9      342.98      341.08     25.84 o 
  -4   3   9       10.94        6.19     11.75 o 
  -3   3   9       57.15       47.93     11.10 o 
  -2   3   9      196.34      185.73      8.47 o 
  -1   3   9      206.90      230.61     29.84 o 
   0   3   9      748.82      647.91     30.99 o 
   1   3   9     1384.02     1368.22     34.38 o 
   2   3   9    10279.17    10417.23    151.29 o 
   3   3   9       59.02       81.08      7.90 o 
   4   3   9     1668.72     1601.20     33.63 o 
   5   3   9     3030.92     2741.63     85.47 o 
   6   3   9      248.67      263.47     12.80 o 
   7   3   9        3.09       -2.36      3.57 o 
   8   3   9      352.59      355.20     15.47 o 
   9   3   9      187.77      190.47     17.51 o 
  10   3   9       59.42       75.34      8.81 o 
  11   3   9      589.88      548.70     68.76 o 
  12   3   9       15.01        9.45      8.60 o 
  13   3   9      159.62      155.65     19.36 o 
  14   3   9      190.81      201.25     26.98 o 
  15   3   9        3.68        5.72     12.84 o 
  16   3   9      452.90      441.86     37.86 o 
  17   3   9       76.59       78.90     18.00 o 
 -11   4   9      159.73      170.07     28.07 o 
 -10   4   9        4.50       -4.24     20.45 o 
  -9   4   9      419.35      405.30     32.95 o 
  -8   4   9       49.62       33.28     13.05 o 
  -7   4   9       25.05        3.35      9.97 o 
  -6   4   9      916.08      856.88     83.99 o 
  -5   4   9      272.90      261.57     28.07 o 
  -4   4   9     2213.20     2074.87     60.62 o 
  -3   4   9      808.87      862.29     34.92 o 
  -2   4   9       52.95       41.69     12.62 o 
  -1   4   9        0.12       -0.44      7.83 o 
   0   4   9     1001.40     1101.75     24.19 o 
   1   4   9     1103.76     1069.35     72.02 o 
   2   4   9       37.35       38.08      5.85 o 
   3   4   9      120.38      135.97      9.74 o 
   4   4   9      446.40      402.64     26.59 o 
   5   4   9      401.09      458.75     28.70 o 
   6   4   9        1.40       -0.67      3.74 o 
   7   4   9       58.43       49.05      6.70 o 
   8   4   9      869.01      931.24     25.54 o 
   9   4   9     2259.82     2196.41     54.91 o 
  10   4   9     1918.63     1936.26     56.31 o 
  11   4   9     1468.08     1490.80     49.84 o 
  12   4   9     2416.23     2257.24     66.25 o 
  13   4   9      864.64      829.52     38.26 o 
  14   4   9       18.32       22.03     10.45 o 
  15   4   9        2.06        9.81     11.10 o 
  16   4   9        0.27        7.68     10.45 o 
  17   4   9      430.78      497.01     57.88 o 
 -11   5   9        6.56      -10.45     10.45 o 
 -10   5   9       61.66       55.83     22.63 o 
  -9   5   9        7.32        1.86     10.22 o 
  -8   5   9      151.08      149.43     23.50 o 
  -7   5   9      706.34      713.35     42.21 o 
  -6   5   9      620.95      660.03     34.31 o 
  -5   5   9       13.14       24.36     10.30 o 
  -4   5   9        2.63       -3.81      7.40 o 
  -3   5   9     2183.81     2280.23     63.37 o 
  -2   5   9       85.13       79.50     13.93 o 
  -1   5   9      339.59      271.37     20.14 o 
   0   5   9       24.62       19.46      8.59 o 
   1   5   9       12.60       23.97      4.70 o 
   2   5   9      161.73      170.08     14.86 o 
   3   5   9        5.40        3.15      3.79 o 
   4   5   9      317.66      342.79     15.97 o 
   5   5   9      498.29      445.56     15.87 o 
   6   5   9      880.92      871.36     23.14 o 
   7   5   9      340.75      334.56     14.13 o 
   8   5   9     3058.80     3018.88     68.35 o 
   9   5   9      710.90      670.27     19.65 o 
  10   5   9      564.57      544.02     28.15 o 
  11   5   9      691.22      697.26     33.19 o 
  12   5   9      542.27      514.75     32.00 o 
  13   5   9       48.64       55.54     13.88 o 
  14   5   9      170.63      185.43     36.99 o 
  15   5   9        5.87        7.72     14.36 o 
  16   5   9        1.08       -3.49     10.25 o 
  17   5   9       24.12       38.73     21.76 o 
 -11   6   9       27.13       40.98     22.41 o 
 -10   6   9        4.51       18.28     13.38 o 
  -9   6   9       94.08       99.26     19.22 o 
  -8   6   9       48.32       36.69     13.67 o 
  -7   6   9      209.83      221.62     35.47 o 
  -6   6   9     1971.71     1895.87     65.49 o 
  -5   6   9     1238.22     1100.35     43.53 o 
  -4   6   9      113.65      110.79     17.84 o 
  -3   6   9       22.21       13.37      8.77 o 
  -2   6   9       93.53       73.70     12.77 o 
  -1   6   9     1066.17      984.89     36.15 o 
   0   6   9      210.09      192.67     11.31 o 
   1   6   9       21.08       16.61      4.16 o 
   2   6   9       34.63       48.19      6.52 o 
   3   6   9      427.17      447.73     29.22 o 
   4   6   9      616.03      605.79     19.00 o 
   5   6   9      222.41      210.41     11.96 o 
   6   6   9      255.88      196.02     11.57 o 
   7   6   9     1678.22     1598.36     34.45 o 
   8   6   9       37.51       45.00      6.08 o 
   9   6   9       44.31       41.75     12.18 o 
  10   6   9     2759.16     2725.08     72.30 o 
  11   6   9     1028.59      982.92     45.47 o 
  12   6   9      486.82      410.94     40.03 o 
  13   6   9        0.09        2.91      8.60 o 
  14   6   9      224.96      210.88     24.80 o 
  15   6   9      118.67       96.21     37.21 o 
  16   6   9      366.35      403.44     35.01 o 
  17   6   9      118.57      141.06     23.22 o 
 -11   7   9       37.21       44.70     17.82 o 
 -10   7   9       15.88        7.48     13.22 o 
  -9   7   9       47.28       58.94     16.15 o 
  -8   7   9      251.57      242.34     35.25 o 
  -7   7   9        8.86       20.12     11.20 o 
  -6   7   9     3183.92     3444.66    283.07 o 
  -5   7   9       70.71       54.84     13.50 o 
  -4   7   9     1175.27     1111.40     63.53 o 
  -3   7   9      953.81      923.84     38.00 o 
  -2   7   9      480.80      434.87     26.77 o 
  -1   7   9     4470.23     4425.69     99.23 o 
   0   7   9       74.56       85.83     16.13 o 
   1   7   9      394.55      446.03     15.44 o 
   2   7   9      158.31      136.32      9.87 o 
   3   7   9      963.63      894.72     24.25 o 
   4   7   9       27.14       13.71      4.83 o 
   5   7   9      509.09      461.97     16.90 o 
   6   7   9      146.14      121.75      9.96 o 
   7   7   9      454.83      442.74     16.24 o 
   8   7   9      578.20      556.22     27.30 o 
   9   7   9     1695.28     1720.32     73.98 o 
  10   7   9       12.52       -4.95      6.75 o 
  11   7   9      278.11      210.61     21.37 o 
  12   7   9       56.47       72.23     16.75 o 
  13   7   9       42.81       48.90     13.38 o 
  14   7   9     1059.04     1125.97     48.76 o 
  15   7   9        0.36       16.21     11.27 o 
  16   7   9       62.70       60.78     17.59 o 
 -10   8   9       13.32       15.83     16.32 o 
  -9   8   9       16.17       32.91     14.56 o 
  -8   8   9      986.84     1041.55     77.89 o 
  -7   8   9       42.91       53.67     14.76 o 
  -6   8   9        1.57        9.68     10.61 o 
  -5   8   9      287.20      327.70     52.65 o 
  -4   8   9       34.83       10.07     10.23 o 
  -3   8   9     1074.05      992.27     39.83 o 
  -2   8   9      323.62      329.82     24.30 o 
  -1   8   9      657.62      647.49     47.22 o 
   0   8   9      164.90      153.61      9.62 o 
   1   8   9        8.76        9.07      4.68 o 
   2   8   9     1455.56     1413.74     35.36 o 
   3   8   9     1140.80     1209.11     30.10 o 
   4   8   9     1470.35     1476.14     47.06 o 
   5   8   9       27.62       16.38      5.52 o 
   6   8   9        4.76       10.05      5.25 o 
   7   8   9      209.41      200.84     17.18 o 
   8   8   9      606.91      587.46     29.02 o 
   9   8   9      197.09      194.38     20.14 o 
  10   8   9       44.25       40.90     18.06 o 
  11   8   9     1014.51      992.62     50.26 o 
  12   8   9     1027.29      993.24     69.19 o 
  13   8   9      960.59      910.69     64.62 o 
  14   8   9       44.39       35.66     13.28 o 
  15   8   9       85.76       91.62     18.31 o 
  16   8   9      181.56      236.17     28.40 o 
 -10   9   9       15.80       23.53     14.45 o 
  -9   9   9      300.82      291.51     30.73 o 
  -8   9   9       84.24       50.73     16.77 o 
  -7   9   9      213.26      165.63     23.19 o 
  -6   9   9      563.56      487.85     34.12 o 
  -5   9   9       40.39       52.73     14.14 o 
  -4   9   9      663.35      706.88     35.35 o 
  -3   9   9     1819.18     1753.70     90.95 o 
  -2   9   9     1351.01     1233.25     45.04 o 
  -1   9   9      662.65      676.95     58.09 o 
   0   9   9     2474.89     2213.54     50.02 o 
   1   9   9      894.17      852.52     24.41 o 
   2   9   9       65.60       66.39      8.45 o 
   3   9   9     2441.52     2470.75     78.85 o 
   4   9   9      520.55      555.64     20.53 o 
   5   9   9      908.64      958.84     37.19 o 
   6   9   9      101.04      123.62     14.47 o 
   7   9   9      147.86      138.23     16.72 o 
   8   9   9     1661.26     1622.25     52.41 o 
   9   9   9       26.57       10.26     10.66 o 
  10   9   9        0.59        1.73      8.05 o 
  11   9   9      160.47      196.34     22.31 o 
  12   9   9     2529.49     2391.55     73.47 o 
  13   9   9      209.40      203.87     24.56 o 
  14   9   9      130.44      128.38     21.98 o 
  15   9   9      789.86      828.61     52.65 o 
  16   9   9      569.94      608.08     49.17 o 
 -10  10   9      126.01      109.21     22.75 o 
  -9  10   9       18.60       23.04     28.29 o 
  -8  10   9        0.26        8.00     11.34 o 
  -7  10   9        3.34        2.65     10.72 o 
  -6  10   9       50.54       20.71     12.20 o 
  -5  10   9      317.79      287.09     27.82 o 
  -4  10   9      144.34      135.98     19.32 o 
  -3  10   9        1.35       -7.81      7.81 o 
  -2  10   9       13.60       12.69      9.69 o 
  -1  10   9       78.59       98.77     24.59 o 
   0  10   9      243.54      257.30     14.29 o 
   1  10   9      414.72      429.36     18.53 o 
   2  10   9     1136.43     1080.40     50.64 o 
   3  10   9     1745.57     1686.87     39.40 o 
   4  10   9      103.43      106.39     14.72 o 
   5  10   9      206.73      237.83     19.54 o 
   6  10   9      279.17      268.39     22.23 o 
   7  10   9        2.84       -5.00      6.96 o 
   8  10   9        0.23        7.36      7.93 o 
   9  10   9       18.03       24.72     22.19 o 
  10  10   9      261.03      281.67     26.46 o 
  11  10   9        0.00        6.36      9.62 o 
  12  10   9      216.79      207.43     24.76 o 
  13  10   9       39.85       56.62     15.68 o 
  14  10   9       56.02       56.74     17.62 o 
  15  10   9        0.62        6.36     11.39 o 
  -9  11   9        0.32        4.26     12.75 o 
  -8  11   9       23.06       29.81     23.50 o 
  -7  11   9        3.51       -8.82     10.56 o 
  -6  11   9      662.21      690.05     43.52 o 
  -5  11   9      140.40      186.01     40.25 o 
  -4  11   9       90.70      119.76     19.01 o 
  -3  11   9     1275.76     1278.83     49.16 o 
  -2  11   9      238.01      210.36     22.46 o 
  -1  11   9      381.92      310.70     37.64 o 
   0  11   9        3.58       -0.58      5.35 o 
   1  11   9       68.46       51.55      8.83 o 
   2  11   9      823.99      772.96     25.54 o 
   3  11   9      689.77      681.29     24.19 o 
   4  11   9     1701.60     1692.62     41.02 o 
   5  11   9       46.38       26.59      7.99 o 
   6  11   9      639.24      616.50     64.40 o 
   7  11   9      158.18      161.55     18.96 o 
   8  11   9       78.85       75.71     15.35 o 
   9  11   9     1067.90     1106.66     45.91 o 
  10  11   9      200.28      168.95     30.24 o 
  11  11   9       45.31       27.02     12.51 o 
  12  11   9      614.11      581.34     45.47 o 
  13  11   9       57.23       18.59     13.37 o 
  14  11   9       15.09        4.94     12.15 o 
  -8  12   9       10.08       -4.05     14.80 o 
  -7  12   9      363.81      352.92     34.05 o 
  -6  12   9      503.76      559.96     57.01 o 
  -5  12   9       77.57       79.02     17.77 o 
  -4  12   9      393.97      419.02     32.41 o 
  -3  12   9       51.20       31.28     12.44 o 
  -2  12   9      136.95      103.55     17.06 o 
  -1  12   9       45.45       53.76     29.37 o 
   0  12   9        5.34        0.89      8.91 o 
   1  12   9      615.81      680.41     24.57 o 
   2  12   9        0.35        4.40      6.41 o 
   3  12   9       48.85       39.73      8.58 o 
   4  12   9     2607.86     2614.42    101.86 o 
   5  12   9      309.37      327.93     30.10 o 
   6  12   9      103.66       95.84     15.52 o 
   7  12   9       63.63       87.46     23.50 o 
   8  12   9        4.85        5.72      9.83 o 
   9  12   9      324.69      316.55     28.67 o 
  10  12   9      281.32      270.03     28.12 o 
  11  12   9       70.22       64.97     16.32 o 
  12  12   9      179.77      165.79     23.38 o 
  13  12   9        0.02       -0.87     10.77 o 
  14  12   9        4.52       16.72     14.80 o 
  -8  13   9       42.79       30.40     16.29 o 
  -7  13   9       21.41       42.25     15.35 o 
  -6  13   9       90.91       86.03     18.40 o 
  -5  13   9      307.87      298.03     29.84 o 
  -4  13   9       91.07      108.86     19.08 o 
  -3  13   9       36.56       24.61     12.13 o 
  -2  13   9       36.29       24.59     12.00 o 
  -1  13   9       98.44      128.60     47.65 o 
   0  13   9       25.94       26.91     11.27 o 
   1  13   9       75.44       62.77     10.50 o 
   2  13   9      909.88      961.92     36.36 o 
   3  13   9      589.09      584.20     24.65 o 
   4  13   9      482.99      477.16     38.10 o 
   5  13   9       52.14       35.55     21.76 o 
   6  13   9      432.64      400.32     29.36 o 
   7  13   9      404.82      415.93     31.20 o 
   8  13   9      353.73      402.18     44.60 o 
   9  13   9       65.33       53.76     15.61 o 
  10  13   9      168.72      188.51     24.26 o 
  11  13   9       16.71       21.94     13.48 o 
  12  13   9        1.13       -4.11     11.03 o 
  13  13   9      321.85      388.45     36.44 o 
  -7  14   9       82.24       93.51     21.06 o 
  -6  14   9        0.41        5.95     12.74 o 
  -5  14   9       17.04       41.09     14.73 o 
  -4  14   9      130.11      102.49     19.20 o 
  -3  14   9        2.70       -1.14     10.96 o 
  -2  14   9        5.65        0.67      9.91 o 
  -1  14   9       98.11       73.19     16.30 o 
   0  14   9      375.80      335.02     28.14 o 
   1  14   9      492.12      462.10     31.38 o 
   2  14   9      791.36      701.41     29.11 o 
   3  14   9        0.51        3.27      7.32 o 
   4  14   9        1.47       -8.04      8.04 o 
   5  14   9      258.69      283.39     35.25 o 
   6  14   9       74.04       50.98     17.84 o 
   7  14   9     1141.99     1194.26     49.51 o 
   8  14   9       44.30       43.79     14.76 o 
   9  14   9       24.18       22.07     13.01 o 
  10  14   9       16.95       28.87     22.19 o 
  11  14   9      166.73      171.33     24.73 o 
  12  14   9       92.43       69.09     19.08 o 
  -5  15   9       47.62       51.51     16.93 o 
  -4  15   9       39.94       39.24     17.41 o 
  -3  15   9       70.81       58.16     15.97 o 
  -2  15   9       38.42       27.57     13.36 o 
  -1  15   9      636.40      732.06     38.28 o 
   0  15   9       40.54       31.24     20.02 o 
   1  15   9      120.75      159.90     20.86 o 
   2  15   9       73.24       73.71     15.63 o 
   3  15   9        7.84        5.07     12.65 o 
   4  15   9       11.73       11.44     11.97 o 
   5  15   9        2.37        8.08     10.59 o 
   6  15   9       34.17       25.67     18.28 o 
   7  15   9      206.43      230.09     26.02 o 
   8  15   9       17.69       33.23     15.17 o 
   9  15   9      541.56      607.95     58.31 o 
  10  15   9      389.69      440.92     38.00 o 
  11  15   9      159.99      182.35     27.23 o 
  -4  16   9       58.63       53.41     16.61 o 
  -3  16   9      304.91      281.20     36.99 o 
  -2  16   9      193.29      208.80     25.58 o 
  -1  16   9        1.57      -10.03     10.03 o 
   0  16   9      163.82      198.39     24.39 o 
   1  16   9       15.48       27.67     13.05 o 
   2  16   9      232.56      205.45     33.94 o 
   3  16   9        0.93       -5.15     10.25 o 
   4  16   9        2.19       20.47     11.82 o 
   5  16   9        0.03       -5.38     11.20 o 
   6  16   9      117.93      147.42     23.05 o 
   7  16   9       43.60       10.20     14.14 o 
   8  16   9      614.42      643.50     44.17 o 
   9  16   9       93.00       97.37     21.38 o 
  -2  17   9      173.88      193.21     37.86 o 
  -1  17   9       79.00      107.48     29.16 o 
   0  17   9       12.82       33.39     15.21 o 
   1  17   9       40.51       59.45     15.89 o 
   2  17   9        5.48       21.32     16.97 o 
   3  17   9      145.98      160.34     22.31 o 
   4  17   9       49.96       40.37     15.68 o 
   5  17   9      143.19      157.76     37.42 o 
   6  17   9       80.98      126.57     40.69 o 
   7  17   9      322.86      389.43     45.91 o 
  -1 -11  10       43.28       51.59     17.53 o 
   0 -11  10       65.58       45.26     16.92 o 
   1 -11  10        0.08      -10.28     10.92 o 
   2 -11  10        6.07        9.62     15.67 o 
   3 -11  10      137.40      128.25     23.93 o 
   4 -11  10      340.00      270.67     40.25 o 
   5 -11  10        3.61       -9.40      9.40 o 
   6 -11  10      118.66      113.23     29.16 o 
   7 -11  10      417.14      542.67     42.46 o 
   8 -11  10      179.88      190.99     27.42 o 
  -3 -10  10       35.38       35.18     14.81 o 
  -2 -10  10       20.12       31.07     13.75 o 
  -1 -10  10      299.89      337.49     31.51 o 
   0 -10  10      106.51      125.36     21.04 o 
   1 -10  10       37.37       97.76     18.92 o 
   2 -10  10      154.04      156.69     22.67 o 
   3 -10  10       17.54       25.41     12.83 o 
   4 -10  10        2.08        9.68     11.50 o 
   5 -10  10        3.01       -3.93     11.39 o 
   6 -10  10      437.53      527.30     42.21 o 
   7 -10  10      153.05      181.71     24.96 o 
   8 -10  10      330.95      363.03     62.88 o 
   9 -10  10       63.39       69.21     37.21 o 
  10 -10  10       94.66       65.88     18.31 o 
  -4  -9  10        9.78       15.66     13.07 o 
  -3  -9  10       77.40       92.35     18.15 o 
  -2  -9  10       27.10       26.17     11.95 o 
  -1  -9  10        0.59       -0.08     10.44 o 
   0  -9  10       57.74       51.77     14.62 o 
   1  -9  10        3.49       -1.35      9.41 o 
   2  -9  10      274.64      243.32     46.13 o 
   3  -9  10     1262.56     1226.69     51.83 o 
   4  -9  10     1200.44     1238.07     52.00 o 
   5  -9  10     1140.27     1108.55     49.08 o 
   6  -9  10       49.80       15.35     12.01 o 
   7  -9  10      160.26      141.05     22.13 o 
   8  -9  10      504.41      500.56     37.54 o 
   9  -9  10      126.40       91.66     19.49 o 
  10  -9  10       51.68       41.63     16.10 o 
  11  -9  10      124.73      112.99     45.04 o 
  12  -9  10       71.45       45.97     18.15 o 
  -6  -8  10       54.98       33.94     20.45 o 
  -5  -8  10        2.96        0.94     10.96 o 
  -4  -8  10       41.39       43.27     14.06 o 
  -3  -8  10       11.22        9.74     10.10 o 
  -2  -8  10       38.56       22.77     12.60 o 
  -1  -8  10        5.48        4.20      9.83 o 
   0  -8  10       40.06       35.60     16.75 o 
   1  -8  10      122.24       81.98     16.30 o 
   2  -8  10       29.80       38.43     13.06 o 
   3  -8  10     2171.76     2158.42     69.36 o 
   4  -8  10      105.08      102.29     17.69 o 
   5  -8  10        5.25       -0.23      9.17 o 
   6  -8  10        2.08       13.28     25.02 o 
   7  -8  10       35.57       43.14     13.57 o 
   8  -8  10        0.93       -1.58     10.10 o 
   9  -8  10     1253.12     1330.93     55.08 o 
  10  -8  10      119.85       97.17     18.77 o 
  11  -8  10       73.40      121.32     21.30 o 
  12  -8  10      558.09      610.87     45.47 o 
  13  -8  10       27.36       13.65     14.76 o 
  -6  -7  10      101.08       98.14     34.60 o 
  -5  -7  10        7.10        9.79     14.58 o 
  -4  -7  10      212.17      213.99     23.85 o 
  -3  -7  10       22.78       11.35     16.75 o 
  -2  -7  10      208.56      161.87     20.46 o 
  -1  -7  10      434.05      394.94     32.42 o 
   0  -7  10       11.32        4.52      9.38 o 
   1  -7  10       38.82       65.62     22.63 o 
   2  -7  10      478.01      373.00     28.92 o 
   3  -7  10      673.13      684.64     42.65 o 
   4  -7  10        9.47       19.96     10.88 o 
   5  -7  10     1786.19     1545.31     55.20 o 
   6  -7  10       56.54       52.59     14.00 o 
   7  -7  10      532.40      465.00     33.08 o 
   8  -7  10        6.59        6.77      9.72 o 
   9  -7  10      203.29      164.22     22.29 o 
  10  -7  10      226.36      243.49     26.89 o 
  11  -7  10      550.84      614.85     40.31 o 
  12  -7  10        3.24       10.64     11.89 o 
  13  -7  10       95.51      134.97     24.37 o 
  14  -7  10       96.24      148.10     24.30 o 
  -7  -6  10       20.36       43.08     20.02 o 
  -6  -6  10       48.15       50.92     14.81 o 
  -5  -6  10      311.58      353.41     28.71 o 
  -4  -6  10        1.10       -4.41      8.67 o 
  -3  -6  10      149.81      165.50     33.94 o 
  -2  -6  10        0.50       18.91     10.00 o 
  -1  -6  10       57.36       51.17     12.77 o 
   0  -6  10     1051.12     1041.92    130.33 o 
   1  -6  10       20.48       12.84      9.52 o 
   2  -6  10        0.08        1.43      7.81 o 
   3  -6  10      213.85      222.47     22.30 o 
   4  -6  10       12.17        3.97      8.70 o 
   5  -6  10      434.96      378.93     28.29 o 
   6  -6  10      191.54      169.63     20.61 o 
   7  -6  10       61.54       51.42     13.53 o 
   8  -6  10     1845.58     1747.05     65.27 o 
   9  -6  10     1857.84     1728.46     60.15 o 
  10  -6  10      325.81      310.72     29.16 o 
  11  -6  10        0.16       16.22     11.84 o 
  12  -6  10        1.28       10.90     10.89 o 
  13  -6  10       26.91       21.78     13.81 o 
  14  -6  10       81.68      121.49     28.50 o 
  15  -6  10      224.80      295.84     32.27 o 
  -8  -5  10      290.52      332.46     43.52 o 
  -7  -5  10      849.67      951.40     64.62 o 
  -6  -5  10        4.49       18.65      9.17 o 
  -5  -5  10       83.22       72.93     12.25 o 
  -4  -5  10       29.83       56.29     16.27 o 
  -3  -5  10      180.66      199.32     16.47 o 
  -2  -5  10       50.25       65.38     10.29 o 
  -1  -5  10      373.50      367.76     26.51 o 
   0  -5  10      164.96      155.63     43.95 o 
   1  -5  10      350.40      351.80     25.65 o 
   2  -5  10      175.66      176.91     19.49 o 
   3  -5  10      357.74      354.85     25.97 o 
   4  -5  10      363.61      356.79     26.30 o 
   5  -5  10       41.82       49.31     12.15 o 
   6  -5  10      302.74      301.49     26.54 o 
   7  -5  10        9.54       15.83     10.23 o 
   8  -5  10     5398.00     5442.01    123.85 o 
   9  -5  10      281.06      284.75     25.93 o 
  10  -5  10      172.09      189.10     28.94 o 
  11  -5  10        2.47       -1.42      9.69 o 
  12  -5  10        7.53        4.55     10.53 o 
  13  -5  10        8.43        2.26     10.84 o 
  14  -5  10       30.92       13.84     12.39 o 
  15  -5  10      131.80      167.05     24.46 o 
  -9  -4  10       16.75      -13.49     16.54 o 
  -8  -4  10        0.91       27.69     13.84 o 
  -7  -4  10      188.75      194.87     23.53 o 
  -6  -4  10      125.34      137.56     21.54 o 
  -5  -4  10     2243.49     2360.37     54.93 o 
  -4  -4  10        5.20       20.51      8.06 o 
  -3  -4  10        1.96       -0.85      6.27 o 
  -2  -4  10       70.93       77.76     10.40 o 
  -1  -4  10      173.70      189.92     18.42 o 
   0  -4  10        1.17        9.49      6.06 o 
   1  -4  10     2396.82     2297.22     47.56 o 
   2  -4  10      349.80      334.11     26.11 o 
   3  -4  10        0.77       -5.95      5.95 o 
   4  -4  10      602.43      611.86     29.46 o 
   5  -4  10       69.07       61.91     12.60 o 
   6  -4  10      428.21      427.97     27.54 o 
   7  -4  10      177.65      162.21     26.76 o 
   8  -4  10       48.50       67.74     13.38 o 
   9  -4  10      194.84      230.12     23.16 o 
  10  -4  10     1149.06     1179.36     46.31 o 
  11  -4  10       60.71       64.47     14.76 o 
  12  -4  10       90.56      126.56     20.45 o 
  13  -4  10        1.18        7.03     10.45 o 
  14  -4  10        9.37       -0.13     10.92 o 
  15  -4  10       51.75       50.87     15.43 o 
  16  -4  10      577.28      521.32     57.44 o 
  -9  -3  10       45.26       60.53     16.61 o 
  -8  -3  10      131.53      132.32     21.23 o 
  -7  -3  10      381.73      393.76     31.22 o 
  -6  -3  10      835.58      870.06     44.17 o 
  -5  -3  10       15.32       -0.21      7.08 o 
  -4  -3  10      426.78      432.20     27.30 o 
  -3  -3  10      120.37      110.53     12.60 o 
  -2  -3  10     2109.37     2024.89     45.97 o 
  -1  -3  10      200.19      171.18     13.90 o 
   0  -3  10     1844.69     1695.44     43.71 o 
   1  -3  10        6.69        4.75      5.24 o 
   2  -3  10       80.70       62.55      8.17 o 
   3  -3  10     1521.69     1520.89     34.12 o 
   4  -3  10       39.46       42.78      7.01 o 
   5  -3  10      696.06      821.53     33.83 o 
   6  -3  10        3.18       14.50      7.84 o 
   7  -3  10      347.59      328.97     24.12 o 
   8  -3  10      911.88      895.62     37.05 o 
   9  -3  10      425.10      380.27     33.07 o 
  10  -3  10        2.66        4.73      8.77 o 
  11  -3  10      326.59      295.04     25.69 o 
  12  -3  10       36.56       26.46     13.93 o 
  13  -3  10      372.56      433.74     31.78 o 
  14  -3  10      564.92      603.37     37.27 o 
  15  -3  10       24.82       34.38     20.45 o 
  16  -3  10       48.82       27.42     19.15 o 
 -10  -2  10       11.77        5.22     20.89 o 
  -9  -2  10      113.86      104.38     20.89 o 
  -8  -2  10      600.94      634.82     38.74 o 
  -7  -2  10        0.28       10.49     11.06 o 
  -6  -2  10      187.28      183.19     21.61 o 
  -5  -2  10       20.43       17.89      9.51 o 
  -4  -2  10      482.98      454.44     49.82 o 
  -3  -2  10     1152.45     1137.05     32.44 o 
  -2  -2  10     7754.47     7781.81    124.50 o 
  -1  -2  10      512.76      520.17     20.50 o 
   0  -2  10        8.58       17.92      6.48 o 
   1  -2  10     4882.65     4983.40     83.94 o 
   2  -2  10        7.51       -2.56      4.45 o 
   3  -2  10     1250.14     1241.40     34.74 o 
   4  -2  10       14.00       11.99      4.84 o 
   5  -2  10       43.74       41.44      6.59 o 
   6  -2  10      123.53      143.55     26.76 o 
   7  -2  10      155.74      137.43     10.23 o 
   8  -2  10     2142.34     2167.77     44.87 o 
   9  -2  10      107.40      128.81     16.46 o 
  10  -2  10      650.75      589.54     29.94 o 
  11  -2  10      153.30      151.94     28.94 o 
  12  -2  10     1311.74     1368.81     64.84 o 
  13  -2  10     2651.59     2636.16     90.08 o 
  14  -2  10       41.48       51.69     14.31 o 
  15  -2  10       92.48      121.41     29.16 o 
  16  -2  10      803.40      835.95     68.32 o 
  17  -2  10        3.21        0.67     11.06 o 
 -10  -1  10       10.11       14.58     14.29 o 
  -9  -1  10       36.37       63.93     17.59 o 
  -8  -1  10       22.46       13.09     16.10 o 
  -7  -1  10       72.19       86.85     16.89 o 
  -6  -1  10      107.45      111.13     19.15 o 
  -5  -1  10       57.43       53.00     12.77 o 
  -4  -1  10       36.06       27.55      8.06 o 
  -3  -1  10      441.05      437.69     20.91 o 
  -2  -1  10     1368.40     1278.30     33.44 o 
  -1  -1  10      407.95      414.24     24.92 o 
   0  -1  10     7110.09     6974.57    110.70 o 
   1  -1  10      486.17      529.07     19.00 o 
   2  -1  10       44.60       27.50      6.29 o 
   3  -1  10      925.52     1036.41     26.84 o 
   4  -1  10      261.25      275.19     13.80 o 
   5  -1  10        0.06        4.76      4.32 o 
   6  -1  10      953.70     1070.91     27.27 o 
   7  -1  10      415.56      428.26     16.49 o 
   8  -1  10      210.24      212.22     19.76 o 
   9  -1  10     1022.04      998.94     28.35 o 
  10  -1  10      604.65      584.47     22.10 o 
  11  -1  10       99.09      111.40     17.13 o 
  12  -1  10      203.72      217.51     20.53 o 
  13  -1  10     1347.20     1417.70     39.89 o 
  14  -1  10        1.64       -6.96     12.18 o 
  15  -1  10     1538.64     1691.91     89.64 o 
  16  -1  10      139.36      212.36     38.73 o 
  17  -1  10      110.36      164.06     34.81 o 
 -10   0  10       16.80        8.14     17.84 o 
  -9   0  10       59.41       75.22     17.51 o 
  -8   0  10        0.75       13.09     11.34 o 
  -7   0  10       72.57       91.06     17.33 o 
  -6   0  10       75.02       71.16     15.23 o 
  -5   0  10      676.61      698.08     84.86 o 
  -4   0  10      382.09      346.04     48.09 o 
  -3   0  10     1035.55     1119.66     49.64 o 
  -2   0  10     3050.19     3156.65     59.76 o 
  -1   0  10     1653.63     1610.57     53.96 o 
   0   0  10        0.09        8.22      5.18 o 
   1   0  10     2629.43     2669.79     50.88 o 
   2   0  10     4443.34     4607.19     76.92 o 
   3   0  10      278.78      276.38     13.90 o 
   4   0  10     2196.86     2356.59     45.71 o 
   5   0  10       11.87        6.87      4.37 o 
   6   0  10       24.86       15.26      5.13 o 
   7   0  10      414.48      437.97     16.79 o 
   8   0  10      198.19      169.85     12.33 o 
   9   0  10      284.31      264.29     15.40 o 
  10   0  10      952.44     1008.04     31.54 o 
  11   0  10        0.84        3.99      6.49 o 
  12   0  10      683.57      716.45     25.83 o 
  13   0  10     1424.16     1349.91     48.74 o 
  14   0  10        2.68        8.06     15.67 o 
  15   0  10      171.05      167.51     18.46 o 
  16   0  10        0.98       -0.90     10.66 o 
  17   0  10        0.33       11.31     16.97 o 
 -10   1  10      555.50      520.22     39.43 o 
  -9   1  10       89.99       89.33     18.96 o 
  -8   1  10        3.06      -12.61     12.84 o 
  -7   1  10      139.28      138.41     26.33 o 
  -6   1  10     1934.30     1914.18     97.48 o 
  -5   1  10       54.78       91.62     15.54 o 
  -4   1  10        4.18        6.11      8.60 o 
  -3   1  10     2482.68     2526.51     50.77 o 
  -2   1  10      154.59      166.07     11.95 o 
  -1   1  10     1410.93     1401.67     32.96 o 
   0   1  10       59.56       66.50      7.90 o 
   1   1  10      131.26      114.30      9.71 o 
   2   1  10       88.86       94.44      8.84 o 
   3   1  10     1611.34     1479.98     33.33 o 
   4   1  10      346.84      416.36     15.84 o 
   5   1  10      145.95      185.44     11.86 o 
   6   1  10     2603.77     2506.19     48.17 o 
   7   1  10      279.54      292.10     14.65 o 
   8   1  10       12.53        5.73      5.01 o 
   9   1  10      208.70      212.38     21.03 o 
  10   1  10      108.16      121.96     13.61 o 
  11   1  10      101.28      128.32     12.34 o 
  12   1  10        1.16       -4.12      5.81 o 
  13   1  10        4.91        7.37      8.73 o 
  14   1  10      208.35      201.41     22.71 o 
  15   1  10      137.72      166.64     21.34 o 
  16   1  10       94.67      105.24     19.54 o 
  17   1  10      156.54      162.01     23.50 o 
 -11   2  10       14.89       -2.15     12.91 o 
 -10   2  10      335.30      400.19     35.86 o 
  -9   2  10       78.94       61.12     16.58 o 
  -8   2  10      601.40      605.73     86.81 o 
  -7   2  10      103.71      132.56     20.07 o 
  -6   2  10      573.11      506.91     36.77 o 
  -5   2  10       27.52       16.12     10.28 o 
  -4   2  10      289.94      329.25     35.90 o 
  -3   2  10      396.11      367.50     25.52 o 
  -2   2  10       15.34       21.55      5.46 o 
  -1   2  10     1696.81     1669.27     59.49 o 
   0   2  10       91.95      106.17      8.70 o 
   1   2  10       38.59       34.11      5.74 o 
   2   2  10      248.48      267.80     15.34 o 
   3   2  10      129.88       92.98      9.50 o 
   4   2  10        6.77       12.65      4.72 o 
   5   2  10     4071.65     3861.94     66.32 o 
   6   2  10      263.23      212.04     12.57 o 
   7   2  10     1800.32     1780.05     38.36 o 
   8   2  10     1113.84     1073.49     38.45 o 
   9   2  10      423.09      489.40     18.88 o 
  10   2  10       13.09       14.71      6.27 o 
  11   2  10       13.83       25.05      7.29 o 
  12   2  10      258.24      222.29     47.00 o 
  13   2  10       51.46       45.44     12.75 o 
  14   2  10        0.05       -4.69     10.44 o 
  15   2  10       31.61       30.46     12.31 o 
  16   2  10      553.35      599.02     41.56 o 
  17   2  10        8.22        5.43     10.45 o 
 -11   3  10      155.40      190.32     27.53 o 
 -10   3  10       98.35       79.69     19.55 o 
  -9   3  10      171.06      213.19     26.13 o 
  -8   3  10       97.13      133.69     42.43 o 
  -7   3  10       77.55      101.85     18.57 o 
  -6   3  10       73.24       65.93     21.32 o 
  -5   3  10      442.20      461.05     30.62 o 
  -4   3  10      287.94      243.59     22.91 o 
  -3   3  10      265.64      263.94     42.43 o 
  -2   3  10       79.46       57.62     11.54 o 
  -1   3  10      240.92      203.50     10.19 o 
   0   3  10       53.44       50.25      8.77 o 
   1   3  10       76.30      109.56      8.43 o 
   2   3  10      436.62      435.33     15.56 o 
   3   3  10     2574.96     2502.27     47.03 o 
   4   3  10     2733.58     2709.20     50.36 o 
   5   3  10      483.64      508.71     17.65 o 
   6   3  10      145.40      129.27     10.55 o 
   7   3  10     1583.48     1548.75     34.75 o 
   8   3  10      553.13      559.89     19.57 o 
   9   3  10     1593.56     1582.61     54.89 o 
  10   3  10        4.45        3.13      5.22 o 
  11   3  10      159.11      149.18     32.85 o 
  12   3  10      369.22      382.74     27.48 o 
  13   3  10     1243.85     1218.81     47.00 o 
  14   3  10       33.63       27.51     11.68 o 
  15   3  10      115.81      126.36     27.20 o 
  16   3  10       19.16       47.29     18.49 o 
  17   3  10      158.05      121.40     37.21 o 
 -11   4  10      101.68      114.00     31.98 o 
 -10   4  10        0.22       -1.42     17.19 o 
  -9   4  10     1159.10     1157.38     51.52 o 
  -8   4  10      154.62      169.03     48.96 o 
  -7   4  10      187.00      189.68     23.38 o 
  -6   4  10      128.40      122.00     33.29 o 
  -5   4  10      505.05      484.64     31.85 o 
  -4   4  10       60.68       42.66     18.06 o 
  -3   4  10       47.66       64.26     26.11 o 
  -2   4  10        0.02        4.69      6.59 o 
  -1   4  10      890.74      874.00     53.09 o 
   0   4  10      251.63      336.61     22.82 o 
   1   4  10      137.01      172.69      9.78 o 
   2   4  10     3509.95     3351.63     58.57 o 
   3   4  10      588.15      578.61     18.31 o 
   4   4  10       82.19       65.11      7.71 o 
   5   4  10     2162.10     2068.56     41.72 o 
   6   4  10      199.37      188.25     11.85 o 
   7   4  10      708.06      699.54     18.74 o 
   8   4  10      513.32      491.86     35.05 o 
   9   4  10      545.54      513.78     30.39 o 
  10   4  10      124.85      117.43     18.27 o 
  11   4  10     4562.55     4402.03    102.59 o 
  12   4  10       30.73       22.85     10.77 o 
  13   4  10      439.54      418.06     39.60 o 
  14   4  10        7.13       -8.70     11.75 o 
  15   4  10       58.27       41.52     16.54 o 
  16   4  10       24.76       47.12     53.31 o 
  17   4  10       87.06       71.70     19.15 o 
 -10   5  10       31.99       37.32     15.52 o 
  -9   5  10       45.45       47.13     16.58 o 
  -8   5  10        9.70       10.68     11.23 o 
  -7   5  10      136.52      138.61     20.77 o 
  -6   5  10      810.13      702.02     36.45 o 
  -5   5  10      232.46      177.56     20.92 o 
  -4   5  10       94.38       84.38     15.35 o 
  -3   5  10      410.55      388.26     26.62 o 
  -2   5  10      206.33      219.40     20.73 o 
  -1   5  10       23.08       28.63      8.73 o 
   0   5  10       26.34       28.50      3.80 o 
   1   5  10      562.89      590.31     20.77 o 
   2   5  10      485.97      546.22     26.49 o 
   3   5  10      137.63      140.52     10.11 o 
   4   5  10     2120.73     1951.11     44.79 o 
   5   5  10      134.25      104.13      9.33 o 
   6   5  10      434.93      392.74     15.83 o 
   7   5  10      513.18      455.96     16.97 o 
   8   5  10      257.15      241.49     27.07 o 
   9   5  10      551.12      541.31     18.84 o 
  10   5  10     2589.79     2581.78     69.38 o 
  11   5  10        0.30       -6.93      7.93 o 
  12   5  10      210.64      213.59     22.71 o 
  13   5  10       47.51       55.49     17.41 o 
  14   5  10       41.33       35.74     15.01 o 
  15   5  10       58.01       84.07     17.38 o 
  16   5  10       47.05       28.67     12.77 o 
  17   5  10      265.24      259.95     29.21 o 
 -10   6  10      266.62      250.32     30.15 o 
  -9   6  10       10.14       18.03     12.77 o 
  -8   6  10       38.27       44.34     24.15 o 
  -7   6  10      475.02      439.91     33.83 o 
  -6   6  10     1131.92     1184.27     82.68 o 
  -5   6  10      569.60      550.46     33.84 o 
  -4   6  10      751.69      753.23     39.38 o 
  -3   6  10       12.36       -7.31      7.31 o 
  -2   6  10      526.35      457.60     27.84 o 
  -1   6  10       19.46       11.04      7.53 o 
   0   6  10     1136.07     1261.22     68.10 o 
   1   6  10      520.01      518.69     32.21 o 
   2   6  10       30.35       31.67      6.63 o 
   3   6  10      363.50      374.98     17.36 o 
   4   6  10       25.72       30.03      6.05 o 
   5   6  10      177.71      167.93     11.45 o 
   6   6  10      426.61      419.80     16.50 o 
   7   6  10       22.57       14.66      5.12 o
[truncated: 216,453 more chars]
