# Supplementary material for: Crystal structure of 4,8-di-tert-butyl-6,6-di­chloro-13-ethyl-2,10-dimethyl-13,14-di­hydro-12H-dibenzo[d,i][1,3,7,2]dioxaza­silecine toluene 0.25-solvate
Source: Acta Crystallogr E Crystallogr Commun. 2015 Dec 16;71(Pt 12):o1065–6. doi: 10.1107/S2056989015023889 (PMC4719981; doi:10.1107/S2056989015023889)
Supplement: Supplementary file 3 [file e-71-o1065-Isup3.mol]

as
  --CCDC--102615    3D                              

168207  0  0  0  0  0  0  0  0999 V2000
    5.3237   10.6720    3.2362 Si     0
    3.7755    9.6142    4.3212 Cl     0
    3.9742   11.2698    1.7730 Cl     0
    5.5070   11.6749    4.5197 O      0
    6.1454    9.2605    3.0768 O      0
    6.8274   11.6491    2.2529 N      0
    6.8631   11.3634    0.7650 C      0
    6.1197   11.8552    0.3349 H      0
    6.7002   10.3962    0.6289 H      0
    8.1576   11.7363    0.0589 C      0
    8.0370   11.6555   -0.9098 H      0
    8.8739   11.1337    0.3496 H      0
    8.3964   12.6603    0.2823 H      0
    6.2842   12.7610    4.8774 C      0
    6.8375   13.5460    3.8735 C      0
    7.5944   14.6539    4.2206 C      0
    7.9763   15.1927    3.5381 H      0
    7.7999   14.9849    5.5500 C      0
    7.2593   14.1476    6.5255 C      0
    7.4202   14.3582    7.4375 H      0
    6.4937   13.0160    6.2359 C      0
    6.6574   13.1356    2.4391 C      0
    7.3190   13.6122    1.8780 H      0
    5.7538   13.4008    2.1354 H      0
    8.6069   16.1986    5.9396 C      0
    8.4485   16.9173    5.2918 H      0
    9.5598   15.9687    5.9471 H      0
    8.3362   16.4981    6.8334 H      0
    5.9208   12.1109    7.3431 C      0
    7.4123    8.8426    2.7220 C      0
    8.4272    9.7810    2.6175 C      0
    9.7165    9.3753    2.2902 C      0
   10.4104   10.0207    2.2159 H      0
    9.9973    8.0282    2.0706 C      0
    8.9525    7.1232    2.1811 C      0
    9.1418    6.2041    2.0301 H      0
    7.6399    7.4745    2.4991 C      0
    8.1251   11.2210    2.8913 C      0
    8.8618   11.7819    2.5421 H      0
    8.0719   11.3635    3.8701 H      0
   11.3923    7.5793    1.7236 C      0
   11.7515    8.1493    1.0121 H      0
   11.3684    6.6486    1.4158 H      0
   11.9645    7.6478    2.5172 H      0
    6.5194    6.4248    2.5874 C      0
    4.3840   12.1238    7.2864 C      0
    4.0858   11.7904    6.4136 H      0
    4.0602   13.0396    7.4141 H      0
    4.0259   11.5487    7.9947 H      0
    6.4301   10.6637    7.1815 C      0
    6.1349   10.3072    6.3171 H      0
    6.0697   10.1078    7.9041 H      0
    7.4092   10.6556    7.2210 H      0
    6.3315   12.5871    8.7407 C      0
    5.9696   11.9736    9.4135 H      0
    5.9769   13.4880    8.8957 H      0
    7.3091   12.6045    8.8050 H      0
    5.4164    6.7672    1.5795 C      0
    5.8043    6.8372    0.6816 H      0
    5.0046    7.6225    1.8254 H      0
    4.7356    6.0615    1.5870 H      0
    5.9361    6.3825    4.0063 C      0
    6.6363    6.1176    4.6395 H      0
    5.2026    5.7334    4.0383 H      0
    5.5980    7.2702    4.2475 H      0
    7.0276    5.0235    2.2383 C      0
    7.3846    5.0233    1.3251 H      0
    6.2892    4.3833    2.3007 H      0
    7.7362    4.7672    2.8653 H      0
   12.2380   13.1934    3.4498 Si     0
   10.8503   14.1854    2.0927 Cl     0
   10.7143   12.8430    4.8137 Cl     0
   12.5055   12.0570    2.3000 O      0
   13.0877   14.5832    3.5723 O      0
   13.5740   12.2746    4.6943 N      0
   13.4563   12.7044    6.1353 C      0
   12.6240   12.3185    6.5072 H      0
   13.3628   13.6890    6.1591 H      0
   14.6139   12.3127    7.0455 C      0
   14.3846   12.5233    7.9743 H      0
   15.4160   12.8105    6.7851 H      0
   14.7850   11.3518    6.9621 H      0
   13.2689   10.9183    2.1561 C      0
   13.6708   10.2234    3.2943 C      0
   14.4351    9.0791    3.1645 C      0
   14.7091    8.6071    3.9418 H      0
   14.8024    8.6142    1.9220 C      0
   14.4156    9.3429    0.8077 C      0
   14.6958    9.0357   -0.0468 H      0
   13.6360   10.5043    0.8676 C      0
   13.3370   10.7873    4.6415 C      0
   13.8940   10.3426    5.3298 H      0
   12.3869   10.5998    4.8486 H      0
   15.6382    7.3646    1.7901 C      0
   16.3715    7.3916    2.4397 H      0
   16.0057    7.3120    0.8834 H      0
   15.0790    6.5778    1.9614 H      0
   13.2391   11.2813   -0.3915 C      0
   14.3073   14.9868    4.0797 C      0
   15.2767   14.0382    4.3453 C      0
   16.5352   14.4389    4.7879 C      0
   17.2045   13.7872    4.9569 H      0
   16.8179   15.7777    4.9845 C      0
   15.8019   16.7058    4.7413 C      0
   15.9871   17.6246    4.8954 H      0
   14.5328   16.3579    4.2845 C      0
   14.9498   12.5872    4.1488 C      0
   15.6245   12.0303    4.6117 H      0
   14.9806   12.3692    3.1841 H      0
   18.1849   16.2228    5.4451 C      0
   18.7628   15.4402    5.5580 H      0
   18.1036   16.6942    6.3010 H      0
   18.5761   16.8242    4.7770 H      0
   13.4416   17.4046    4.0214 C      0
   11.7074   11.4001   -0.4882 C      0
   11.3739   11.9384    0.2603 H      0
   11.3075   10.5053   -0.4520 H      0
   11.4668   11.8315   -1.3339 H      0
   13.8721   12.6774   -0.3680 C      0
   13.5338   13.1760    0.4037 H      0
   13.6413   13.1546   -1.1920 H      0
   14.8465   12.5928   -0.3013 H      0
   13.6921   10.5616   -1.6630 C      0
   14.6683   10.4834   -1.6645 H      0
   13.4040   11.0732   -2.4484 H      0
   13.2925    9.6665   -1.6923 H      0
   13.9358   18.8164    4.3499 C      0
   14.7292   19.0181    3.8116 H      0
   14.1664   18.8692    5.3020 H      0
   13.2305   19.4656    4.1480 H      0
   13.0303   17.3898    2.5356 C      0
   13.8023   17.6281    1.9804 H      0
   12.3103   18.0390    2.3899 H      0
   12.7183   16.4929    2.2919 H      0
   12.2242   17.1238    4.9144 C      0
   12.5092   17.0847    5.8520 H      0
   11.8221   16.2685    4.6599 H      0
   11.5646   17.8403    4.8033 H      0
   11.3750   10.0548    7.9187 C      0
   10.3092   10.2919    7.0747 C      0
    9.7758   11.0602    7.2005 H      0
   10.0286    9.4134    6.0480 C      0
    9.2841    9.5703    5.4790 H      0
   10.8271    8.3201    5.8578 C      0
   10.6267    7.7099    5.1587 H      0
   11.9147    8.0903    6.6637 C      0
   12.4760    7.3388    6.5146 H      0
   12.1807    8.9704    7.6949 C      0
   12.9312    8.8207    8.2566 H      0
   11.6487   10.9839    9.0771 C      0
   11.6871   11.9079    8.7524 H      0
   12.5048   10.7474    9.4910 H      0
   10.9308   10.9004    9.7397 H      0
   10.9993    8.9781    6.7076 C      0
   12.0650    8.7409    7.5516 C      0
   12.5984    7.9726    7.4258 H      0
   12.3456    9.6194    8.5783 C      0
   13.0901    9.4626    9.1473 H      0
   11.5472   10.7127    8.7685 C      0
   11.7475   11.3229    9.4676 H      0
   10.4595   10.9425    7.9626 C      0
    9.8982   11.6941    8.1118 H      0
   10.1935   10.0624    6.9314 C      0
    9.4431   10.2121    6.3698 H      0
   10.7255    8.0489    5.5492 C      0
   10.6871    7.1250    5.8739 H      0
    9.8695    8.2854    5.1353 H      0
   11.4434    8.1324    4.8866 H      0
  1  2  1
  1  3  1
  1  4  1
  1  5  1
  1  6  1
  4 14  1
  5 30  1
  6  7  1
  6 22  1
  6 38  1
  7  8  1
  7  9  1
  7 10  1
 10 11  1
 10 12  1
 10 13  1
 14 15  1
 14 21  1
 15 16  1
 15 22  1
 16 17  1
 16 18  1
 18 19  1
 18 25  1
 19 20  1
 19 21  1
 21 29  1
 22 23  1
 22 24  1
 25 26  1
 25 27  1
 25 28  1
 29 46  1
 29 50  1
 29 54  1
 30 31  1
 30 37  1
 31 32  1
 31 38  1
 32 33  1
 32 34  1
 34 35  1
 34 41  1
 35 36  1
 35 37  1
 37 45  1
 38 39  1
 38 40  1
 41 42  1
 41 43  1
 41 44  1
 45 58  1
 45 62  1
 45 66  1
 46 47  1
 46 48  1
 46 49  1
 50 51  1
 50 52  1
 50 53  1
 54 55  1
 54 56  1
 54 57  1
 58 59  1
 58 60  1
 58 61  1
 62 63  1
 62 64  1
 62 65  1
 66 67  1
 66 68  1
 66 69  1
 70 71  1
 70 72  1
 70 73  1
 70 74  1
 70 75  1
 73 83  1
 74 99  1
 75 76  1
 75 91  1
 75107  1
 76 77  1
 76 78  1
 76 79  1
 79 80  1
 79 81  1
 79 82  1
 83 84  1
 83 90  1
 84 85  1
 84 91  1
 85 86  1
 85 87  1
 87 88  1
 87 94  1
 88 89  1
 88 90  1
 90 98  1
 91 92  1
 91 93  1
 94 95  1
 94 96  1
 94 97  1
 98115  1
 98119  1
 98123  1
 99100  1
 99106  1
100101  1
100107  1
101102  1
101103  1
103104  1
103110  1
104105  1
104106  1
106114  1
107108  1
107109  1
110111  1
110112  1
110113  1
114127  1
114131  1
114135  1
115116  1
115117  1
115118  1
119120  1
119121  1
119122  1
123124  1
123125  1
123126  1
127128  1
127129  1
127130  1
131132  1
131133  1
131134  1
135136  1
135137  1
135138  1
139140  1
139148  1
139150  1
139154  1
139155  1
139157  1
139159  1
139161  1
139163  1
140141  1
140142  1
140154  1
140161  1
140164  1
141161  1
141163  1
142143  1
142144  1
142154  1
142163  1
142164  1
142165  1
144145  1
144146  1
144154  1
144166  1
144167  1
144168  1
146147  1
146148  1
146154  1
146155  1
146156  1
146165  1
148149  1
148154  1
148156  1
148157  1
149155  1
149157  1
150151  1
150152  1
150153  1
150157  1
150161  1
151159  1
152159  1
153159  1
154155  1
154163  1
154165  1
155156  1
155157  1
157158  1
157159  1
159160  1
159161  1
161162  1
161163  1
163164  1
165166  1
165167  1
165168  1
M  END
$$$$
