# Supplementary material for: Crystal structure of 4,8-di-tert-butyl-6,6-di­chloro-13-ethyl-2,10-dimethyl-13,14-di­hydro-12H-dibenzo[d,i][1,3,7,2]dioxaza­silecine toluene 0.25-solvate
Source: Acta Crystallogr E Crystallogr Commun. 2015 Dec 16;71(Pt 12):o1065–6. doi: 10.1107/S2056989015023889 (PMC4719981; doi:10.1107/S2056989015023889)
Supplement: Supplementary file 4 [file e-71-o1065-Isup4.cml]

<?xml version="1.0" ?>
<cml>
<molecule id="m1">
  <atomArray>
    <atom id="a1" elementType="C"
          x2="-4.619999885559082" y2="2.640033904959939" />
    <atom id="a2" elementType="C"
          x2="-5.9536692266073405" y2="1.8700169644008984" />
    <atom id="a3" elementType="C"
          x2="-5.9536692266073405" y2="0.32998308328281745" />
    <atom id="a4" elementType="C"
          x2="-4.619999885559082" y2="-0.440033857276223" />
    <atom id="a5" elementType="C"
          x2="-3.2863305445108235" y2="0.32998308328281745" />
    <atom id="a6" elementType="C"
          x2="-3.2863305445108235" y2="1.8700169644008984" />
    <atom id="a7" elementType="C"
          x2="-1.952661203462565" y2="2.640033904959939" />
    <atom id="a8" elementType="O"
          x2="-1.952661203462565" y2="-0.440033857276223" />
    <atom id="a9" elementType="Si"
          x2="-0.6189918624143065" y2="0.32998308328281745" />
    <atom id="a10" elementType="N"
          x2="-0.6189918624143065" y2="1.8700169644008984" />
    <atom id="a11" elementType="C"
          x2="0.714677478633952" y2="2.640033904959939" />
    <atom id="a12" elementType="O"
          x2="0.714677478633952" y2="-0.440033857276223" />
    <atom id="a13" elementType="C"
          x2="2.0483468196822106" y2="0.32998308328281745" />
    <atom id="a14" elementType="C"
          x2="2.0483468196822106" y2="1.8700169644008984" />
    <atom id="a15" elementType="C"
          x2="3.382016160730469" y2="2.640033904959939" />
    <atom id="a16" elementType="C"
          x2="3.382016160730469" y2="-0.440033857276223" />
    <atom id="a17" elementType="C"
          x2="4.715685501778728" y2="0.32998308328281745" />
    <atom id="a18" elementType="C"
          x2="4.715685501778728" y2="1.8700169644008984" />
    <atom id="a19" elementType="C"
          x2="-0.6189918624143064" y2="3.4100169644008984" />
    <atom id="a20" elementType="C"
          x2="0.7146872594137293" y2="4.180016964400898" />
    <atom id="a21" elementType="Cl"
          x2="-1.0175731918721884" y2="-1.157542689202348" />
    <atom id="a22" elementType="Cl"
          x2="0.15100813758569376" y2="-1.003696038545218" />
    <atom id="a23" elementType="C"
          x2="6.049364623606763" y2="2.6400169644008984" />
    <atom id="a24" elementType="C"
          x2="3.7805974901883515" y2="-1.9275596297613882" />
    <atom id="a25" elementType="C"
          x2="2.6916530471610685" y2="-3.0165040727886714" />
    <atom id="a26" elementType="C"
          x2="4.179178819646234" y2="-3.4150854022465533" />
    <atom id="a27" elementType="C"
          x2="5.268123262673517" y2="-1.5289783003035062" />
    <atom id="a28" elementType="C"
          x2="-7.493669226607341" y2="1.8700169644008986" />
    <atom id="a29" elementType="C"
          x2="-4.619999885559082" y2="-1.980033857276223" />
    <atom id="a30" elementType="C"
          x2="-5.953679007387118" y2="-2.7500338572762235" />
    <atom id="a31" elementType="C"
          x2="-4.619999885559082" y2="-3.520033857276223" />
    <atom id="a32" elementType="C"
          x2="-3.2863207637310463" y2="-2.750033857276223" />
    <atom id="a33" elementType="C"
          x2="-1.4299999475479126" y2="-5.444966252396323" />
    <atom id="a34" elementType="C"
          x2="-2.763669288596171" y2="-6.214983192955364" />
    <atom id="a35" elementType="C"
          x2="-2.763669288596171" y2="-7.755017074073445" />
    <atom id="a36" elementType="C"
          x2="-1.4299999475479126" y2="-8.525034014632485" />
    <atom id="a37" elementType="C"
          x2="-0.09633060649965408" y2="-7.755017074073445" />
    <atom id="a38" elementType="C"
          x2="-0.09633060649965408" y2="-6.214983192955364" />
    <atom id="a39" elementType="C"
          x2="1.2373485153283816" y2="-5.444983192955364" />
  </atomArray>
  <bondArray>
    <bond atomRefs2="a1 a2" order="2" />
    <bond atomRefs2="a1 a6" order="1" />
    <bond atomRefs2="a2 a3" order="1" />
    <bond atomRefs2="a3 a4" order="2" />
    <bond atomRefs2="a4 a5" order="1" />
    <bond atomRefs2="a7 a6" order="1" />
    <bond atomRefs2="a5 a6" order="2" />
    <bond atomRefs2="a5 a8" order="1" />
    <bond atomRefs2="a7 a10" order="1" />
    <bond atomRefs2="a8 a9" order="1" />
    <bond atomRefs2="a11 a10" order="1" />
    <bond atomRefs2="a9 a12" order="1" />
    <bond atomRefs2="a11 a14" order="1" />
    <bond atomRefs2="a12 a13" order="1" />
    <bond atomRefs2="a15 a14" order="1" />
    <bond atomRefs2="a13 a14" order="1" />
    <bond atomRefs2="a13 a16" order="1" />
    <bond atomRefs2="a15 a18" order="2" />
    <bond atomRefs2="a16 a17" order="2" />
    <bond atomRefs2="a17 a18" order="1" />
    <bond atomRefs2="a10 a19" order="1" />
    <bond atomRefs2="a19 a20" order="1" />
    <bond atomRefs2="a9 a21" order="1" />
    <bond atomRefs2="a9 a22" order="1" />
    <bond atomRefs2="a18 a23" order="1" />
    <bond atomRefs2="a16 a24" order="1" />
    <bond atomRefs2="a24 a25" order="1" />
    <bond atomRefs2="a24 a26" order="1" />
    <bond atomRefs2="a24 a27" order="1" />
    <bond atomRefs2="a2 a28" order="1" />
    <bond atomRefs2="a4 a29" order="1" />
    <bond atomRefs2="a29 a30" order="1" />
    <bond atomRefs2="a29 a31" order="1" />
    <bond atomRefs2="a29 a32" order="1" />
    <bond atomRefs2="a33 a34" order="1" />
    <bond atomRefs2="a33 a38" order="2" />
    <bond atomRefs2="a34 a35" order="2" />
    <bond atomRefs2="a35 a36" order="1" />
    <bond atomRefs2="a36 a37" order="2" />
    <bond atomRefs2="a37 a38" order="1" />
    <bond atomRefs2="a38 a39" order="1" />
  </bondArray>
</molecule>
</cml>
